# Supplementary material for: Distinct immune and inflammatory response patterns contribute to the identification of poor prognosis and advanced clinical characters in bladder cancer patients
Source: Front Immunol. 2022 Oct 27;13:1008865. doi: 10.3389/fimmu.2022.1008865 (PMC9646535; doi:10.3389/fimmu.2022.1008865)
Supplement: Supplementary file 1 [file Table_1.xlsx]

## Sheet: Table S1
Table S1. Summary of the gene sets and markers of BLCA-related inflammatory activities.
Gene_Signature	Gene_symbol
Anti_inflammatory_cytokines	IL2
Anti_inflammatory_cytokines	IL4
Anti_inflammatory_cytokines	IL10
Anti_inflammatory_cytokines	IL13
Anti_inflammatory_cytokines	IL27
Anti_inflammatory_cytokines	IL35
Anti_inflammatory_cytokines	IL37
COX2_EGFR	CD83
COX2_EGFR	LAMP3
COX2_EGFR	CCL1
IL6_PATHWAY_activity	CEBPB
IL6_PATHWAY_activity	CSNK2A1
IL6_PATHWAY_activity	ELK1
IL6_PATHWAY_activity	FOS
IL6_PATHWAY_activity	GRB2
IL6_PATHWAY_activity	HRAS
IL6_PATHWAY_activity	IL6
IL6_PATHWAY_activity	IL6R
IL6_PATHWAY_activity	IL6ST
IL6_PATHWAY_activity	JAK1
IL6_PATHWAY_activity	JAK2
IL6_PATHWAY_activity	JAK3
IL6_PATHWAY_activity	JUN
IL6_PATHWAY_activity	MAP2K1
IL6_PATHWAY_activity	MAPK3
IL6_PATHWAY_activity	PTPN11
IL6_PATHWAY_activity	RAF1
IL6_PATHWAY_activity	SHC1
IL6_PATHWAY_activity	SOS1
IL6_PATHWAY_activity	SRF
IL6_PATHWAY_activity	STAT3
JAK_STAT3_PATHWAY_activity	JAK1
JAK_STAT3_PATHWAY_activity	JAK2
JAK_STAT3_PATHWAY_activity	JAK3
JAK_STAT3_PATHWAY_activity	MAPK1
JAK_STAT3_PATHWAY_activity	MAPK3
JAK_STAT3_PATHWAY_activity	MTOR
JAK_STAT3_PATHWAY_activity	STAT3
JAK_STAT3_PATHWAY_activity	TYK2
JAK_STAT3_PATHWAY_activity	AKT1
JAK_STAT3_PATHWAY_activity	AKT2
JAK_STAT3_PATHWAY_activity	AKT3
JAK_STAT3_PATHWAY_activity	BCL2L1
JAK_STAT3_PATHWAY_activity	CBL
JAK_STAT3_PATHWAY_activity	CBLB
JAK_STAT3_PATHWAY_activity	CBLC
JAK_STAT3_PATHWAY_activity	CCND1
JAK_STAT3_PATHWAY_activity	CCND2
JAK_STAT3_PATHWAY_activity	CCND3
JAK_STAT3_PATHWAY_activity	CISH
JAK_STAT3_PATHWAY_activity	CLCF1
JAK_STAT3_PATHWAY_activity	CNTF
JAK_STAT3_PATHWAY_activity	CNTFR
JAK_STAT3_PATHWAY_activity	CREBBP
JAK_STAT3_PATHWAY_activity	CRLF2
JAK_STAT3_PATHWAY_activity	CSF2
JAK_STAT3_PATHWAY_activity	CSF2RA
JAK_STAT3_PATHWAY_activity	CSF2RB
JAK_STAT3_PATHWAY_activity	CSF3
JAK_STAT3_PATHWAY_activity	CSF3R
JAK_STAT3_PATHWAY_activity	CSH1
JAK_STAT3_PATHWAY_activity	CTF1
JAK_STAT3_PATHWAY_activity	EP300
JAK_STAT3_PATHWAY_activity	EPO
JAK_STAT3_PATHWAY_activity	EPOR
JAK_STAT3_PATHWAY_activity	GH1
JAK_STAT3_PATHWAY_activity	GH2
JAK_STAT3_PATHWAY_activity	GHR
JAK_STAT3_PATHWAY_activity	GRB2
JAK_STAT3_PATHWAY_activity	IFNA1
JAK_STAT3_PATHWAY_activity	IFNA10
JAK_STAT3_PATHWAY_activity	IFNA13
JAK_STAT3_PATHWAY_activity	IFNA14
JAK_STAT3_PATHWAY_activity	IFNA16
JAK_STAT3_PATHWAY_activity	IFNA17
JAK_STAT3_PATHWAY_activity	IFNA2
JAK_STAT3_PATHWAY_activity	IFNA21
JAK_STAT3_PATHWAY_activity	IFNA4
JAK_STAT3_PATHWAY_activity	IFNA5
JAK_STAT3_PATHWAY_activity	IFNA6
JAK_STAT3_PATHWAY_activity	IFNA7
JAK_STAT3_PATHWAY_activity	IFNA8
JAK_STAT3_PATHWAY_activity	IFNAR1
JAK_STAT3_PATHWAY_activity	IFNAR2
JAK_STAT3_PATHWAY_activity	IFNB1
JAK_STAT3_PATHWAY_activity	IFNE
JAK_STAT3_PATHWAY_activity	IFNG
JAK_STAT3_PATHWAY_activity	IFNGR1
JAK_STAT3_PATHWAY_activity	IFNGR2
JAK_STAT3_PATHWAY_activity	IFNK
JAK_STAT3_PATHWAY_activity	IFNL1
JAK_STAT3_PATHWAY_activity	IFNL2
JAK_STAT3_PATHWAY_activity	IFNL3
JAK_STAT3_PATHWAY_activity	IFNLR1
JAK_STAT3_PATHWAY_activity	IFNW1
JAK_STAT3_PATHWAY_activity	IL10
JAK_STAT3_PATHWAY_activity	IL10RA
JAK_STAT3_PATHWAY_activity	IL10RB
JAK_STAT3_PATHWAY_activity	IL11
JAK_STAT3_PATHWAY_activity	IL11RA
JAK_STAT3_PATHWAY_activity	IL12A
JAK_STAT3_PATHWAY_activity	IL12B
JAK_STAT3_PATHWAY_activity	IL12RB1
JAK_STAT3_PATHWAY_activity	IL12RB2
JAK_STAT3_PATHWAY_activity	IL13
JAK_STAT3_PATHWAY_activity	IL13RA1
JAK_STAT3_PATHWAY_activity	IL13RA2
JAK_STAT3_PATHWAY_activity	IL15
JAK_STAT3_PATHWAY_activity	IL15RA
JAK_STAT3_PATHWAY_activity	IL19
JAK_STAT3_PATHWAY_activity	IL2
JAK_STAT3_PATHWAY_activity	IL20
JAK_STAT3_PATHWAY_activity	IL20RA
JAK_STAT3_PATHWAY_activity	IL20RB
JAK_STAT3_PATHWAY_activity	IL21
JAK_STAT3_PATHWAY_activity	IL21R
JAK_STAT3_PATHWAY_activity	IL22
JAK_STAT3_PATHWAY_activity	IL22RA1
JAK_STAT3_PATHWAY_activity	IL22RA2
JAK_STAT3_PATHWAY_activity	IL23A
JAK_STAT3_PATHWAY_activity	IL23R
JAK_STAT3_PATHWAY_activity	IL24
JAK_STAT3_PATHWAY_activity	IL26
JAK_STAT3_PATHWAY_activity	IL2RA
JAK_STAT3_PATHWAY_activity	IL2RB
JAK_STAT3_PATHWAY_activity	IL2RG
JAK_STAT3_PATHWAY_activity	IL3
JAK_STAT3_PATHWAY_activity	IL3RA
JAK_STAT3_PATHWAY_activity	IL4
JAK_STAT3_PATHWAY_activity	IL4R
JAK_STAT3_PATHWAY_activity	IL5
JAK_STAT3_PATHWAY_activity	IL5RA
JAK_STAT3_PATHWAY_activity	IL6
JAK_STAT3_PATHWAY_activity	IL6R
JAK_STAT3_PATHWAY_activity	IL6ST
JAK_STAT3_PATHWAY_activity	IL7
JAK_STAT3_PATHWAY_activity	IL7R
JAK_STAT3_PATHWAY_activity	IL9
JAK_STAT3_PATHWAY_activity	IL9R
JAK_STAT3_PATHWAY_activity	IRF9
JAK_STAT3_PATHWAY_activity	LEP
JAK_STAT3_PATHWAY_activity	LEPR
JAK_STAT3_PATHWAY_activity	LIF
JAK_STAT3_PATHWAY_activity	LIFR
JAK_STAT3_PATHWAY_activity	MPL
JAK_STAT3_PATHWAY_activity	MYC
JAK_STAT3_PATHWAY_activity	OSM
JAK_STAT3_PATHWAY_activity	OSMR
JAK_STAT3_PATHWAY_activity	PIAS1
JAK_STAT3_PATHWAY_activity	PIAS2
JAK_STAT3_PATHWAY_activity	PIAS3
JAK_STAT3_PATHWAY_activity	PIAS4
JAK_STAT3_PATHWAY_activity	PIK3CA
JAK_STAT3_PATHWAY_activity	PIK3CB
JAK_STAT3_PATHWAY_activity	PIK3CD
JAK_STAT3_PATHWAY_activity	PIK3CG
JAK_STAT3_PATHWAY_activity	PIK3R1
JAK_STAT3_PATHWAY_activity	PIK3R2
JAK_STAT3_PATHWAY_activity	PIK3R3
JAK_STAT3_PATHWAY_activity	PIK3R5
JAK_STAT3_PATHWAY_activity	PIM1
JAK_STAT3_PATHWAY_activity	PRL
JAK_STAT3_PATHWAY_activity	PRLR
JAK_STAT3_PATHWAY_activity	PTPN11
JAK_STAT3_PATHWAY_activity	PTPN6
JAK_STAT3_PATHWAY_activity	SOCS1
JAK_STAT3_PATHWAY_activity	SOCS2
JAK_STAT3_PATHWAY_activity	SOCS3
JAK_STAT3_PATHWAY_activity	SOCS4
JAK_STAT3_PATHWAY_activity	SOCS5
JAK_STAT3_PATHWAY_activity	SOCS7
JAK_STAT3_PATHWAY_activity	SOS1
JAK_STAT3_PATHWAY_activity	SOS2
JAK_STAT3_PATHWAY_activity	SPRED1
JAK_STAT3_PATHWAY_activity	SPRED2
JAK_STAT3_PATHWAY_activity	SPRY1
JAK_STAT3_PATHWAY_activity	SPRY2
JAK_STAT3_PATHWAY_activity	SPRY3
JAK_STAT3_PATHWAY_activity	SPRY4
JAK_STAT3_PATHWAY_activity	STAM
JAK_STAT3_PATHWAY_activity	STAM2
JAK_STAT3_PATHWAY_activity	STAT1
JAK_STAT3_PATHWAY_activity	STAT2
JAK_STAT3_PATHWAY_activity	STAT4
JAK_STAT3_PATHWAY_activity	STAT5A
JAK_STAT3_PATHWAY_activity	STAT5B
JAK_STAT3_PATHWAY_activity	STAT6
JAK_STAT3_PATHWAY_activity	TPO
JAK_STAT3_PATHWAY_activity	TSLP
MAPK_PATHWAY_activity	AKT1
MAPK_PATHWAY_activity	AKT2
MAPK_PATHWAY_activity	AKT3
MAPK_PATHWAY_activity	ARRB1
MAPK_PATHWAY_activity	ARRB2
MAPK_PATHWAY_activity	ATF2
MAPK_PATHWAY_activity	ATF4
MAPK_PATHWAY_activity	BDNF
MAPK_PATHWAY_activity	BRAF
MAPK_PATHWAY_activity	CACNA1A
MAPK_PATHWAY_activity	CACNA1B
MAPK_PATHWAY_activity	CACNA1C
MAPK_PATHWAY_activity	CACNA1D
MAPK_PATHWAY_activity	CACNA1E
MAPK_PATHWAY_activity	CACNA1F
MAPK_PATHWAY_activity	CACNA1G
MAPK_PATHWAY_activity	CACNA1H
MAPK_PATHWAY_activity	CACNA1I
MAPK_PATHWAY_activity	CACNA1S
MAPK_PATHWAY_activity	CACNA2D1
MAPK_PATHWAY_activity	CACNA2D2
MAPK_PATHWAY_activity	CACNA2D3
MAPK_PATHWAY_activity	CACNA2D4
MAPK_PATHWAY_activity	CACNB1
MAPK_PATHWAY_activity	CACNB2
MAPK_PATHWAY_activity	CACNB3
MAPK_PATHWAY_activity	CACNB4
MAPK_PATHWAY_activity	CACNG1
MAPK_PATHWAY_activity	CACNG2
MAPK_PATHWAY_activity	CACNG3
MAPK_PATHWAY_activity	CACNG4
MAPK_PATHWAY_activity	CACNG5
MAPK_PATHWAY_activity	CACNG6
MAPK_PATHWAY_activity	CACNG7
MAPK_PATHWAY_activity	CACNG8
MAPK_PATHWAY_activity	CASP3
MAPK_PATHWAY_activity	CD14
MAPK_PATHWAY_activity	CDC25B
MAPK_PATHWAY_activity	CDC42
MAPK_PATHWAY_activity	CHP1
MAPK_PATHWAY_activity	CHP2
MAPK_PATHWAY_activity	CHUK
MAPK_PATHWAY_activity	CRK
MAPK_PATHWAY_activity	CRKL
MAPK_PATHWAY_activity	DAXX
MAPK_PATHWAY_activity	DDIT3
MAPK_PATHWAY_activity	DUSP1
MAPK_PATHWAY_activity	DUSP10
MAPK_PATHWAY_activity	DUSP14
MAPK_PATHWAY_activity	DUSP16
MAPK_PATHWAY_activity	DUSP2
MAPK_PATHWAY_activity	DUSP3
MAPK_PATHWAY_activity	DUSP4
MAPK_PATHWAY_activity	DUSP5
MAPK_PATHWAY_activity	DUSP6
MAPK_PATHWAY_activity	DUSP7
MAPK_PATHWAY_activity	DUSP8
MAPK_PATHWAY_activity	DUSP9
MAPK_PATHWAY_activity	ECSIT
MAPK_PATHWAY_activity	EGF
MAPK_PATHWAY_activity	EGFR
MAPK_PATHWAY_activity	ELK1
MAPK_PATHWAY_activity	ELK4
MAPK_PATHWAY_activity	FAS
MAPK_PATHWAY_activity	FASLG
MAPK_PATHWAY_activity	FGF1
MAPK_PATHWAY_activity	FGF10
MAPK_PATHWAY_activity	FGF11
MAPK_PATHWAY_activity	FGF12
MAPK_PATHWAY_activity	FGF13
MAPK_PATHWAY_activity	FGF14
MAPK_PATHWAY_activity	FGF16
MAPK_PATHWAY_activity	FGF17
MAPK_PATHWAY_activity	FGF18
MAPK_PATHWAY_activity	FGF19
MAPK_PATHWAY_activity	FGF2
MAPK_PATHWAY_activity	FGF20
MAPK_PATHWAY_activity	FGF21
MAPK_PATHWAY_activity	FGF22
MAPK_PATHWAY_activity	FGF23
MAPK_PATHWAY_activity	FGF3
MAPK_PATHWAY_activity	FGF4
MAPK_PATHWAY_activity	FGF5
MAPK_PATHWAY_activity	FGF6
MAPK_PATHWAY_activity	FGF7
MAPK_PATHWAY_activity	FGF8
MAPK_PATHWAY_activity	FGF9
MAPK_PATHWAY_activity	FGFR1
MAPK_PATHWAY_activity	FGFR2
MAPK_PATHWAY_activity	FGFR3
MAPK_PATHWAY_activity	FGFR4
MAPK_PATHWAY_activity	FLNA
MAPK_PATHWAY_activity	FLNB
MAPK_PATHWAY_activity	FLNC
MAPK_PATHWAY_activity	FOS
MAPK_PATHWAY_activity	GADD45A
MAPK_PATHWAY_activity	GADD45B
MAPK_PATHWAY_activity	GADD45G
MAPK_PATHWAY_activity	GNA12
MAPK_PATHWAY_activity	GNG12
MAPK_PATHWAY_activity	GRB2
MAPK_PATHWAY_activity	HRAS
MAPK_PATHWAY_activity	HSPA1A
MAPK_PATHWAY_activity	HSPA1B
MAPK_PATHWAY_activity	HSPA1L
MAPK_PATHWAY_activity	HSPA2
MAPK_PATHWAY_activity	HSPA6
MAPK_PATHWAY_activity	HSPA8
MAPK_PATHWAY_activity	HSPB1
MAPK_PATHWAY_activity	IKBKB
MAPK_PATHWAY_activity	IKBKG
MAPK_PATHWAY_activity	IL1A
MAPK_PATHWAY_activity	IL1B
MAPK_PATHWAY_activity	IL1R1
MAPK_PATHWAY_activity	IL1R2
MAPK_PATHWAY_activity	JMJD7-PLA2G4B
MAPK_PATHWAY_activity	JUN
MAPK_PATHWAY_activity	JUND
MAPK_PATHWAY_activity	KRAS
MAPK_PATHWAY_activity	LAMTOR3
MAPK_PATHWAY_activity	MAP2K1
MAPK_PATHWAY_activity	MAP2K2
MAPK_PATHWAY_activity	MAP2K3
MAPK_PATHWAY_activity	MAP2K4
MAPK_PATHWAY_activity	MAP2K5
MAPK_PATHWAY_activity	MAP2K6
MAPK_PATHWAY_activity	MAP2K7
MAPK_PATHWAY_activity	MAP3K1
MAPK_PATHWAY_activity	MAP3K11
MAPK_PATHWAY_activity	MAP3K12
MAPK_PATHWAY_activity	MAP3K13
MAPK_PATHWAY_activity	MAP3K14
MAPK_PATHWAY_activity	MAP3K2
MAPK_PATHWAY_activity	MAP3K20
MAPK_PATHWAY_activity	MAP3K3
MAPK_PATHWAY_activity	MAP3K4
MAPK_PATHWAY_activity	MAP3K5
MAPK_PATHWAY_activity	MAP3K6
MAPK_PATHWAY_activity	MAP3K7
MAPK_PATHWAY_activity	MAP3K8
MAPK_PATHWAY_activity	MAP4K1
MAPK_PATHWAY_activity	MAP4K2
MAPK_PATHWAY_activity	MAP4K3
MAPK_PATHWAY_activity	MAP4K4
MAPK_PATHWAY_activity	MAPK1
MAPK_PATHWAY_activity	MAPK10
MAPK_PATHWAY_activity	MAPK11
MAPK_PATHWAY_activity	MAPK12
MAPK_PATHWAY_activity	MAPK13
MAPK_PATHWAY_activity	MAPK14
MAPK_PATHWAY_activity	MAPK3
MAPK_PATHWAY_activity	MAPK7
MAPK_PATHWAY_activity	MAPK8
MAPK_PATHWAY_activity	MAPK8IP1
MAPK_PATHWAY_activity	MAPK8IP2
MAPK_PATHWAY_activity	MAPK8IP3
MAPK_PATHWAY_activity	MAPK9
MAPK_PATHWAY_activity	MAPKAPK2
MAPK_PATHWAY_activity	MAPKAPK3
MAPK_PATHWAY_activity	MAPKAPK5
MAPK_PATHWAY_activity	MAPT
MAPK_PATHWAY_activity	MAX
MAPK_PATHWAY_activity	MECOM
MAPK_PATHWAY_activity	MEF2C
MAPK_PATHWAY_activity	MKNK1
MAPK_PATHWAY_activity	MKNK2
MAPK_PATHWAY_activity	MOS
MAPK_PATHWAY_activity	MRAS
MAPK_PATHWAY_activity	MYC
MAPK_PATHWAY_activity	NF1
MAPK_PATHWAY_activity	NFATC2
MAPK_PATHWAY_activity	NFATC4
MAPK_PATHWAY_activity	NFKB1
MAPK_PATHWAY_activity	NFKB2
MAPK_PATHWAY_activity	NGF
MAPK_PATHWAY_activity	NLK
MAPK_PATHWAY_activity	NR4A1
MAPK_PATHWAY_activity	NRAS
MAPK_PATHWAY_activity	NTF3
MAPK_PATHWAY_activity	NTF4
MAPK_PATHWAY_activity	NTRK1
MAPK_PATHWAY_activity	NTRK2
MAPK_PATHWAY_activity	PAK1
MAPK_PATHWAY_activity	PAK2
MAPK_PATHWAY_activity	PDGFA
MAPK_PATHWAY_activity	PDGFB
MAPK_PATHWAY_activity	PDGFRA
MAPK_PATHWAY_activity	PDGFRB
MAPK_PATHWAY_activity	PLA2G10
MAPK_PATHWAY_activity	PLA2G12A
MAPK_PATHWAY_activity	PLA2G12B
MAPK_PATHWAY_activity	PLA2G1B
MAPK_PATHWAY_activity	PLA2G2A
MAPK_PATHWAY_activity	PLA2G2C
MAPK_PATHWAY_activity	PLA2G2D
MAPK_PATHWAY_activity	PLA2G2E
MAPK_PATHWAY_activity	PLA2G2F
MAPK_PATHWAY_activity	PLA2G3
MAPK_PATHWAY_activity	PLA2G4A
MAPK_PATHWAY_activity	PLA2G4B
MAPK_PATHWAY_activity	PLA2G4E
MAPK_PATHWAY_activity	PLA2G5
MAPK_PATHWAY_activity	PLA2G6
MAPK_PATHWAY_activity	PPM1A
MAPK_PATHWAY_activity	PPM1B
MAPK_PATHWAY_activity	PPP3CA
MAPK_PATHWAY_activity	PPP3CB
MAPK_PATHWAY_activity	PPP3CC
MAPK_PATHWAY_activity	PPP3R1
MAPK_PATHWAY_activity	PPP3R2
MAPK_PATHWAY_activity	PPP5C
MAPK_PATHWAY_activity	PRKACA
MAPK_PATHWAY_activity	PRKACB
MAPK_PATHWAY_activity	PRKACG
MAPK_PATHWAY_activity	PRKCA
MAPK_PATHWAY_activity	PRKCB
MAPK_PATHWAY_activity	PRKCG
MAPK_PATHWAY_activity	PRKX
MAPK_PATHWAY_activity	PTPN5
MAPK_PATHWAY_activity	PTPN7
MAPK_PATHWAY_activity	PTPRR
MAPK_PATHWAY_activity	RAC1
MAPK_PATHWAY_activity	RAC2
MAPK_PATHWAY_activity	RAC3
MAPK_PATHWAY_activity	RAF1
MAPK_PATHWAY_activity	RAP1A
MAPK_PATHWAY_activity	RAP1B
MAPK_PATHWAY_activity	RAPGEF2
MAPK_PATHWAY_activity	RASA1
MAPK_PATHWAY_activity	RASA2
MAPK_PATHWAY_activity	RASGRF1
MAPK_PATHWAY_activity	RASGRF2
MAPK_PATHWAY_activity	RASGRP1
MAPK_PATHWAY_activity	RASGRP2
MAPK_PATHWAY_activity	RASGRP3
MAPK_PATHWAY_activity	RASGRP4
MAPK_PATHWAY_activity	RELA
MAPK_PATHWAY_activity	RELB
MAPK_PATHWAY_activity	RPS6KA1
MAPK_PATHWAY_activity	RPS6KA2
MAPK_PATHWAY_activity	RPS6KA3
MAPK_PATHWAY_activity	RPS6KA4
MAPK_PATHWAY_activity	RPS6KA5
MAPK_PATHWAY_activity	RPS6KA6
MAPK_PATHWAY_activity	RRAS
MAPK_PATHWAY_activity	RRAS2
MAPK_PATHWAY_activity	SOS1
MAPK_PATHWAY_activity	SOS2
MAPK_PATHWAY_activity	SRF
MAPK_PATHWAY_activity	STK3
MAPK_PATHWAY_activity	STK4
MAPK_PATHWAY_activity	STMN1
MAPK_PATHWAY_activity	TAB1
MAPK_PATHWAY_activity	TAB2
MAPK_PATHWAY_activity	TAOK1
MAPK_PATHWAY_activity	TAOK2
MAPK_PATHWAY_activity	TAOK3
MAPK_PATHWAY_activity	TGFB1
MAPK_PATHWAY_activity	TGFB2
MAPK_PATHWAY_activity	TGFB3
MAPK_PATHWAY_activity	TGFBR1
MAPK_PATHWAY_activity	TGFBR2
MAPK_PATHWAY_activity	TNF
MAPK_PATHWAY_activity	TNFRSF1A
MAPK_PATHWAY_activity	TP53
MAPK_PATHWAY_activity	TRAF2
MAPK_PATHWAY_activity	TRAF6
NFKB_PATHWAY_activity	CHUK
NFKB_PATHWAY_activity	FADD
NFKB_PATHWAY_activity	IKBKB
NFKB_PATHWAY_activity	IKBKG
NFKB_PATHWAY_activity	IL1A
NFKB_PATHWAY_activity	IL1R1
NFKB_PATHWAY_activity	MAP3K1
NFKB_PATHWAY_activity	MAP3K14
NFKB_PATHWAY_activity	MAP3K7
NFKB_PATHWAY_activity	MYD88
NFKB_PATHWAY_activity	NFKB1
NFKB_PATHWAY_activity	NFKBIA
NFKB_PATHWAY_activity	RELA
NFKB_PATHWAY_activity	RIPK1
NFKB_PATHWAY_activity	TAB1
NFKB_PATHWAY_activity	TNF
NFKB_PATHWAY_activity	TNFAIP3
NFKB_PATHWAY_activity	TNFRSF1A
NFKB_PATHWAY_activity	TNFRSF1B
NFKB_PATHWAY_activity	TRADD
NFKB_PATHWAY_activity	TRAF6
NOTCH1_PATHWAY_activity	ADAM17
NOTCH1_PATHWAY_activity	APH1A
NOTCH1_PATHWAY_activity	CIR1
NOTCH1_PATHWAY_activity	CREBBP
NOTCH1_PATHWAY_activity	CTBP1
NOTCH1_PATHWAY_activity	CTBP2
NOTCH1_PATHWAY_activity	DLL1
NOTCH1_PATHWAY_activity	DLL3
NOTCH1_PATHWAY_activity	DLL4
NOTCH1_PATHWAY_activity	DTX1
NOTCH1_PATHWAY_activity	DTX2
NOTCH1_PATHWAY_activity	DTX3
NOTCH1_PATHWAY_activity	DTX3L
NOTCH1_PATHWAY_activity	DTX4
NOTCH1_PATHWAY_activity	DVL1
NOTCH1_PATHWAY_activity	DVL2
NOTCH1_PATHWAY_activity	DVL3
NOTCH1_PATHWAY_activity	EP300
NOTCH1_PATHWAY_activity	HDAC1
NOTCH1_PATHWAY_activity	HDAC2
NOTCH1_PATHWAY_activity	HES1
NOTCH1_PATHWAY_activity	HES5
NOTCH1_PATHWAY_activity	JAG1
NOTCH1_PATHWAY_activity	JAG2
NOTCH1_PATHWAY_activity	KAT2A
NOTCH1_PATHWAY_activity	KAT2B
NOTCH1_PATHWAY_activity	LFNG
NOTCH1_PATHWAY_activity	MAML1
NOTCH1_PATHWAY_activity	MAML2
NOTCH1_PATHWAY_activity	MAML3
NOTCH1_PATHWAY_activity	MFNG
NOTCH1_PATHWAY_activity	NCOR2
NOTCH1_PATHWAY_activity	NCSTN
NOTCH1_PATHWAY_activity	NOTCH1
NOTCH1_PATHWAY_activity	NOTCH2
NOTCH1_PATHWAY_activity	NOTCH3
NOTCH1_PATHWAY_activity	NOTCH4
NOTCH1_PATHWAY_activity	NUMB
NOTCH1_PATHWAY_activity	NUMBL
NOTCH1_PATHWAY_activity	PSEN1
NOTCH1_PATHWAY_activity	PSEN2
NOTCH1_PATHWAY_activity	PSENEN
NOTCH1_PATHWAY_activity	PTCRA
NOTCH1_PATHWAY_activity	RBPJ
NOTCH1_PATHWAY_activity	RBPJL
NOTCH1_PATHWAY_activity	RFNG
NOTCH1_PATHWAY_activity	SNW1
PI3K_AKT_mTOR_PATHWAY_activity	AKT1
PI3K_AKT_mTOR_PATHWAY_activity	BAD
PI3K_AKT_mTOR_PATHWAY_activity	CASP9
PI3K_AKT_mTOR_PATHWAY_activity	CHUK
PI3K_AKT_mTOR_PATHWAY_activity	FASLG
PI3K_AKT_mTOR_PATHWAY_activity	FOXO1
PI3K_AKT_mTOR_PATHWAY_activity	FOXO3
PI3K_AKT_mTOR_PATHWAY_activity	FOXO4
PI3K_AKT_mTOR_PATHWAY_activity	GH1
PI3K_AKT_mTOR_PATHWAY_activity	GHR
PI3K_AKT_mTOR_PATHWAY_activity	HSP90AA1
PI3K_AKT_mTOR_PATHWAY_activity	IKBKB
PI3K_AKT_mTOR_PATHWAY_activity	IKBKG
PI3K_AKT_mTOR_PATHWAY_activity	NFKB1
PI3K_AKT_mTOR_PATHWAY_activity	NFKBIA
PI3K_AKT_mTOR_PATHWAY_activity	PDPK1
PI3K_AKT_mTOR_PATHWAY_activity	PIK3CA
PI3K_AKT_mTOR_PATHWAY_activity	PIK3CG
PI3K_AKT_mTOR_PATHWAY_activity	PIK3R1
PI3K_AKT_mTOR_PATHWAY_activity	PPP2CA
PI3K_AKT_mTOR_PATHWAY_activity	RELA
PI3K_AKT_mTOR_PATHWAY_activity	YWHAH
PI3K_AKT_mTOR_PATHWAY_activity	A1BG
PI3K_AKT_mTOR_PATHWAY_activity	AKT2
PI3K_AKT_mTOR_PATHWAY_activity	AKT3
PI3K_AKT_mTOR_PATHWAY_activity	BTK
PI3K_AKT_mTOR_PATHWAY_activity	CD55
PI3K_AKT_mTOR_PATHWAY_activity	CDKN2A
PI3K_AKT_mTOR_PATHWAY_activity	CYTH3
PI3K_AKT_mTOR_PATHWAY_activity	DAPP1
PI3K_AKT_mTOR_PATHWAY_activity	EXOSC1
PI3K_AKT_mTOR_PATHWAY_activity	GRB2
PI3K_AKT_mTOR_PATHWAY_activity	GSK3A
PI3K_AKT_mTOR_PATHWAY_activity	GSK3B
PI3K_AKT_mTOR_PATHWAY_activity	IARS1
PI3K_AKT_mTOR_PATHWAY_activity	IGFBP1
PI3K_AKT_mTOR_PATHWAY_activity	INPP5D
PI3K_AKT_mTOR_PATHWAY_activity	PPP1R13B
PI3K_AKT_mTOR_PATHWAY_activity	PTEN
PI3K_AKT_mTOR_PATHWAY_activity	RPS6KA1
PI3K_AKT_mTOR_PATHWAY_activity	RPS6KA2
PI3K_AKT_mTOR_PATHWAY_activity	RPS6KA3
PI3K_AKT_mTOR_PATHWAY_activity	RPS6KB1
PI3K_AKT_mTOR_PATHWAY_activity	S100A9
PI3K_AKT_mTOR_PATHWAY_activity	SFN
PI3K_AKT_mTOR_PATHWAY_activity	SHC1
PI3K_AKT_mTOR_PATHWAY_activity	SOS1
PI3K_AKT_mTOR_PATHWAY_activity	SOS2
PI3K_AKT_mTOR_PATHWAY_activity	TEC
PI3K_AKT_mTOR_PATHWAY_activity	YWHAB
PI3K_AKT_mTOR_PATHWAY_activity	YWHAE
PI3K_AKT_mTOR_PATHWAY_activity	YWHAG
PI3K_AKT_mTOR_PATHWAY_activity	YWHAQ
PI3K_AKT_mTOR_PATHWAY_activity	YWHAZ
PI3K_AKT_mTOR_PATHWAY_activity	EIF3A
PI3K_AKT_mTOR_PATHWAY_activity	EIF4A1
PI3K_AKT_mTOR_PATHWAY_activity	EIF4A2
PI3K_AKT_mTOR_PATHWAY_activity	EIF4E
PI3K_AKT_mTOR_PATHWAY_activity	EIF4EBP1
PI3K_AKT_mTOR_PATHWAY_activity	EIF4G1
PI3K_AKT_mTOR_PATHWAY_activity	EIF4G2
PI3K_AKT_mTOR_PATHWAY_activity	EIF4G3
PI3K_AKT_mTOR_PATHWAY_activity	MKNK1
PI3K_AKT_mTOR_PATHWAY_activity	MTOR
PI3K_AKT_mTOR_PATHWAY_activity	PDK2
PI3K_AKT_mTOR_PATHWAY_activity	RHEB
PI3K_AKT_mTOR_PATHWAY_activity	SHLD2P3
PI3K_AKT_mTOR_PATHWAY_activity	TSC1
PI3K_AKT_mTOR_PATHWAY_activity	TSC2
PI3K_AKT_mTOR_PATHWAY_activity	CAB39
PI3K_AKT_mTOR_PATHWAY_activity	CAB39L
PI3K_AKT_mTOR_PATHWAY_activity	DOK1
PI3K_AKT_mTOR_PATHWAY_activity	EEF2K
PI3K_AKT_mTOR_PATHWAY_activity	EIF4B
PI3K_AKT_mTOR_PATHWAY_activity	FGF1
PI3K_AKT_mTOR_PATHWAY_activity	FGF10
PI3K_AKT_mTOR_PATHWAY_activity	FGF17
PI3K_AKT_mTOR_PATHWAY_activity	FGF18
PI3K_AKT_mTOR_PATHWAY_activity	FGF19
PI3K_AKT_mTOR_PATHWAY_activity	FGF2
PI3K_AKT_mTOR_PATHWAY_activity	FGF20
PI3K_AKT_mTOR_PATHWAY_activity	FGF22
PI3K_AKT_mTOR_PATHWAY_activity	FGF23
PI3K_AKT_mTOR_PATHWAY_activity	FGF3
PI3K_AKT_mTOR_PATHWAY_activity	FGF4
PI3K_AKT_mTOR_PATHWAY_activity	FGF5
PI3K_AKT_mTOR_PATHWAY_activity	FGF6
PI3K_AKT_mTOR_PATHWAY_activity	FGF7
PI3K_AKT_mTOR_PATHWAY_activity	FGF8
PI3K_AKT_mTOR_PATHWAY_activity	FGF9
PI3K_AKT_mTOR_PATHWAY_activity	FGFR1
PI3K_AKT_mTOR_PATHWAY_activity	FGFR2
PI3K_AKT_mTOR_PATHWAY_activity	FGFR3
PI3K_AKT_mTOR_PATHWAY_activity	FGFR4
PI3K_AKT_mTOR_PATHWAY_activity	FRS2
PI3K_AKT_mTOR_PATHWAY_activity	GAB1
PI3K_AKT_mTOR_PATHWAY_activity	INS
PI3K_AKT_mTOR_PATHWAY_activity	INSR
PI3K_AKT_mTOR_PATHWAY_activity	IRS1
PI3K_AKT_mTOR_PATHWAY_activity	IRS2
PI3K_AKT_mTOR_PATHWAY_activity	KL
PI3K_AKT_mTOR_PATHWAY_activity	KLB
PI3K_AKT_mTOR_PATHWAY_activity	MLST8
PI3K_AKT_mTOR_PATHWAY_activity	PDE3B
PI3K_AKT_mTOR_PATHWAY_activity	PIK3C3
PI3K_AKT_mTOR_PATHWAY_activity	PIK3CB
PI3K_AKT_mTOR_PATHWAY_activity	PIK3R2
PI3K_AKT_mTOR_PATHWAY_activity	PIK3R4
PI3K_AKT_mTOR_PATHWAY_activity	PPM1A
PI3K_AKT_mTOR_PATHWAY_activity	PRKAA1
PI3K_AKT_mTOR_PATHWAY_activity	PRKAA2
PI3K_AKT_mTOR_PATHWAY_activity	PRKAB1
PI3K_AKT_mTOR_PATHWAY_activity	PRKAB2
PI3K_AKT_mTOR_PATHWAY_activity	PRKAG1
PI3K_AKT_mTOR_PATHWAY_activity	PRKAG2
PI3K_AKT_mTOR_PATHWAY_activity	PRKAG3
PI3K_AKT_mTOR_PATHWAY_activity	RPS6
PI3K_AKT_mTOR_PATHWAY_activity	RPTOR
PI3K_AKT_mTOR_PATHWAY_activity	STK11
PI3K_AKT_mTOR_PATHWAY_activity	STRADA
PI3K_AKT_mTOR_PATHWAY_activity	STRADB
PI3K_AKT_mTOR_PATHWAY_activity	THEM4
PI3K_AKT_mTOR_PATHWAY_activity	TLR9
PI3K_AKT_mTOR_PATHWAY_activity	TRIB3
Pro_inflammatory_cytokines	CCL5
Pro_inflammatory_cytokines	CD19
Pro_inflammatory_cytokines	CD8B
Pro_inflammatory_cytokines	CXCL10
Pro_inflammatory_cytokines	CXCL13
Pro_inflammatory_cytokines	CXCL9
Pro_inflammatory_cytokines	GNLY
Pro_inflammatory_cytokines	GZMB
Pro_inflammatory_cytokines	IFNG
Pro_inflammatory_cytokines	IL12A
Pro_inflammatory_cytokines	IL12B
Pro_inflammatory_cytokines	IRF1
Pro_inflammatory_cytokines	PRF1
Pro_inflammatory_cytokines	STAT1
Pro_inflammatory_cytokines	TBX21
Pro_inflammatory_cytokines	IL1
Pro_inflammatory_cytokines	IL6
Pro_inflammatory_cytokines	IL8
Pro_inflammatory_cytokines	IL12
Pro_inflammatory_cytokines	IL17
Pro_inflammatory_cytokines	IL18
Pro_inflammatory_cytokines	IL38
Pro_inflammatory_cytokines	MMP2
TGF_PATHWAY_activity	APC
TGF_PATHWAY_activity	CDH1
TGF_PATHWAY_activity	CREBBP
TGF_PATHWAY_activity	EP300
TGF_PATHWAY_activity	MAP2K1
TGF_PATHWAY_activity	MAP3K7
TGF_PATHWAY_activity	MAPK3
TGF_PATHWAY_activity	SKIL
TGF_PATHWAY_activity	SMAD2
TGF_PATHWAY_activity	SMAD3
TGF_PATHWAY_activity	SMAD4
TGF_PATHWAY_activity	SMAD7
TGF_PATHWAY_activity	TAB1
TGF_PATHWAY_activity	TGFB1
TGF_PATHWAY_activity	TGFB2
TGF_PATHWAY_activity	TGFB3
TGF_PATHWAY_activity	TGFBR1
TGF_PATHWAY_activity	TGFBR2
TGF_PATHWAY_activity	ZFYVE9
TNF_PATHWAY_activity	ARHGDIB
TNF_PATHWAY_activity	BAG4
TNF_PATHWAY_activity	CASP2
TNF_PATHWAY_activity	CASP3
TNF_PATHWAY_activity	CASP8
TNF_PATHWAY_activity	CRADD
TNF_PATHWAY_activity	DFFA
TNF_PATHWAY_activity	DFFB
TNF_PATHWAY_activity	FADD
TNF_PATHWAY_activity	JUN
TNF_PATHWAY_activity	LMNA
TNF_PATHWAY_activity	LMNB1
TNF_PATHWAY_activity	LMNB2
TNF_PATHWAY_activity	MADD
TNF_PATHWAY_activity	MAP2K4
TNF_PATHWAY_activity	MAP3K1
TNF_PATHWAY_activity	MAP3K7
TNF_PATHWAY_activity	MAPK8
TNF_PATHWAY_activity	PAK1
TNF_PATHWAY_activity	PAK2
TNF_PATHWAY_activity	PARP1
TNF_PATHWAY_activity	PRKDC
TNF_PATHWAY_activity	RB1
TNF_PATHWAY_activity	RIPK1
TNF_PATHWAY_activity	SPTAN1
TNF_PATHWAY_activity	TNF
TNF_PATHWAY_activity	TNFRSF1A
TNF_PATHWAY_activity	TRADD
TNF_PATHWAY_activity	TRAF2

## Sheet: Table S2
Table S2. Summary of the primers of IIRS genes.
Gene name	Forward (5'-3')	Reverse (5'-3')
GAPDH	AGAAGGCTGGGGTCATTTG	GCAGGAGGCATTGCTGATGAT
CD247	TTCAGAACTCACAAGGACCCT	GCTACTCTGCTGGGTGCTTTC
FN1	TGTCAGTCAAAGCAAGCCCG	TTAGGACGCTCATAAGTGTCACCC
IL10	AGCTGAGAACCAAGACCCAGA	GGGCTGGGTCAGCTATCC
MYC	CCTCCACTCGGAAGGACTATC	TGTTCGCCTCTTGACATTCTC
TLR2	TTC ATC TCT GGA GCA TCC GAA T	GCA TCC TCT GAG ATT TGA CGC T

## Sheet: Table S3
Table S3. Summary of these clinical characteristics of 14 BLCA patients.
id	T	N	M
A	T4	3	1b
B	Ta	0	0
C	T2	1	0
D	T3	0	0
E	T1	3	0
F	T4b	0	1
G	T4	0	0
H	T4a	0	0
I	T2b	1	0
J	T2a	2	0
K	T1	2	0
L	T2	0	0
M	T3	0	0
N	cT3b	0	0

## Sheet: Table S4
Table S4. Summary of the immune and inflammatory phenotype-related genes in our study.
Gene_Signature	Gene_symbol
immune	CCL22
immune	ARG1
immune	LAG3
immune	GZMB
immune	KLRK1
immune	CCR7
immune	IL1A
immune	IFNA1
immune	CCR5
immune	CXCL10
immune	HAVCR2
immune	CD28
immune	PDCD1
immune	CD40LG
immune	IFNB1
immune	CCL4
immune	CXCR4
immune	PRF1
immune	TLR9
immune	CXCL9
immune	CXCL1
immune	CCL3
immune	CCL5
immune	PDCD1LG2
immune	CD247
immune	VEGFA
immune	IDO1
immune	CD274
immune	B2M
immune	CD27
immune	B7RP1
immune	CD2
immune	TNFSF4
immune	CXCL13
immune	CXCR5
immune	TLR7
immune	CXCR3
immune	GPR29
immune	TNFRSF9
immune	TNFRSF4
immune	HMGB1
immune	TLR3
immune	TLR1
inflammation	AKT1
inflammation	CD4
inflammation	NFKBIA
inflammation	TGFB1
inflammation	CCL2
inflammation	IFNG
inflammation	TLR2
inflammation	IL1B
inflammation	STAT3
inflammation	ICAM1
inflammation	TP53
inflammation	EGFR
inflammation	IL18
inflammation	PPARG
inflammation	KIT
inflammation	STAT5B
inflammation	VCAM1
inflammation	CSF2
inflammation	CTLA4
inflammation	IL13
inflammation	FOS
inflammation	CXCL8
inflammation	CD86
inflammation	CTNNB1
inflammation	FN1
inflammation	STAT1
inflammation	PTGS2
inflammation	CD40
inflammation	TLR4
inflammation	FOXP3
inflammation	CXCL12
inflammation	RELA
inflammation	IL6
inflammation	TNF
inflammation	MYD88
inflammation	PTPRC
inflammation	IL10
inflammation	HIF1A
inflammation	MYC
inflammation	JAK2
inflammation	IL2
inflammation	IL4

## Sheet: Table S5
Table S5. Summary of the distribution of tumor microenvironment among three identified clusters in TCGA-BLCA cohort.
Id	StromalScore	ImmuneScore	ESTIMATEScore	TumorPurity	Inflammationscore
TCGA-2F-A9KP	-1491.47	-1168.67	-2660.15	0.977081	-19.9913
TCGA-2F-A9KQ	-1296.16	-1064.98	-2361.14	0.9668	-17.6096
TCGA-2F-A9KR	-1349.27	-982.202	-2331.47	0.965678	-13.5408
TCGA-2F-A9KT	-943.717	-710.454	-1654.17	0.935129	-12.012
TCGA-2F-A9KW	-320.687	-316.437	-637.125	0.872029	2.67247
TCGA-4Z-AA7M	-1034.91	-754.626	-1789.53	0.941984	-15.1504
TCGA-4Z-AA7N	480.198	1657.75	2137.95	0.606764	20.9738
TCGA-4Z-AA7O	-769.824	-285.566	-1055.39	0.900417	-4.94924
TCGA-4Z-AA7Q	-615.731	656.387	40.6559	0.819101	12.3789
TCGA-4Z-AA7R	-979.862	-1045.76	-2025.62	0.953048	-13.1079
TCGA-4Z-AA7S	-1332.06	-1174.55	-2506.61	0.972036	-19.4024
TCGA-4Z-AA7W	-220.611	1445.64	1225.03	0.707525	28.491
TCGA-4Z-AA7Y	-1562.92	-1001.53	-2564.45	0.973995	-25.1313
TCGA-4Z-AA80	-1615.16	-1095.74	-2710.89	0.97864	-25.1069
TCGA-4Z-AA81	-1099.95	-163.248	-1263.2	0.913266	-6.1191
TCGA-4Z-AA82	-299.383	-467.83	-767.214	0.881215	-5.50346
TCGA-4Z-AA83	-869.072	-306.635	-1175.71	0.90796	1.9547
TCGA-4Z-AA84	-1005.67	-975.491	-1981.16	0.951051	-9.11946
TCGA-4Z-AA86	390.28	725.904	1116.18	0.718725	13.4183
TCGA-4Z-AA87	-826.756	-117.455	-944.211	0.893198	-1.8625
TCGA-4Z-AA89	-1896.98	-720.236	-2617.22	0.97572	-21.1734
TCGA-5N-A9KI	-193.708	-194.539	-388.248	0.85357	13.9278
TCGA-5N-A9KM	-248.514	-74.5167	-323.031	0.848543	3.83415
TCGA-BL-A0C8	-772.393	-788.987	-1561.38	0.930216	-11.92
TCGA-BL-A13I	494.657	1368.33	1862.99	0.638343	25.8354
TCGA-BL-A13J	-209.461	-829.193	-1038.65	0.899346	-10.4231
TCGA-BL-A3JM	-670.291	-795.002	-1465.29	0.924947	-8.78752
TCGA-BL-A5ZZ	606.524	358.506	965.03	0.733973	16.9773
TCGA-BT-A0S7	-659.066	-768.949	-1428.02	0.922854	-8.53742
TCGA-BT-A0YX	-662.599	12.3799	-650.219	0.872968	-4.44716
TCGA-BT-A20J	-407.101	819.558	412.457	0.786589	10.8113
TCGA-BT-A20N	-1073.83	-1248.13	-2321.96	0.965315	-21.5326
TCGA-BT-A20O	786.561	2102.97	2889.53	0.515559	26.3163
TCGA-BT-A20P	-1403.88	-972.893	-2376.77	0.967384	-7.70799
TCGA-BT-A20Q	145.978	21.0133	166.991	0.808322	2.98671
TCGA-BT-A20R	501.868	-234.183	267.684	0.799532	9.48457
TCGA-BT-A20T	-246.011	-255.009	-501.02	0.862077	2.75419
TCGA-BT-A20U	-449.782	-567.225	-1017.01	0.897952	-10.8752
TCGA-BT-A20V	-1373.5	-296.771	-1670.27	0.935963	-9.0949
TCGA-BT-A20W	-786.071	-249.192	-1035.26	0.899128	0.868324
TCGA-BT-A20X	-437.662	-396.218	-833.88	0.885799	-5.53922
TCGA-BT-A2LA	-1352.08	-1669.17	-3021.25	0.986987	-11.7432
TCGA-BT-A2LB	-8.49607	42.1015	33.6055	0.819694	9.98807
TCGA-BT-A2LD	-641.701	-623.873	-1265.57	0.913408	3.16465
TCGA-BT-A3PH	-1167.26	-967.74	-2135	0.957787	-14.7006
TCGA-BT-A3PJ	-661.801	56.9579	-604.843	0.869699	-2.15413
TCGA-BT-A3PK	-19.2443	56.4402	37.1958	0.819392	7.39891
TCGA-BT-A42C	-1555.7	-987.136	-2542.84	0.973271	-13.9855
TCGA-BT-A42E	-486.412	619.49	133.078	0.811243	8.97893
TCGA-BT-A42F	-315.242	894.307	579.064	0.771254	15.8799
TCGA-C4-A0EZ	-1356.75	-1560.1	-2916.85	0.984407	-12.0994
TCGA-C4-A0F0	-467.106	-57.1943	-524.3	0.863803	-2.09541
TCGA-C4-A0F1	-480.629	-584.801	-1065.43	0.901058	-8.7836
TCGA-C4-A0F6	-549.717	-649.837	-1199.55	0.909421	-10.5287
TCGA-C4-A0F7	-1087.5	-1084.71	-2172.21	0.959343	-18.2295
TCGA-CF-A1HR	-967.139	-438.8	-1405.94	0.921601	-3.18777
TCGA-CF-A1HS	-627.766	-229.761	-857.527	0.887405	-5.75741
TCGA-CF-A27C	-1893.9	-1010.85	-2904.76	0.984093	-25.8461
TCGA-CF-A3MF	-1249.22	-752.398	-2001.61	0.951975	-7.6219
TCGA-CF-A3MG	-1928.73	-1063.73	-2992.46	0.986298	-30.9723
TCGA-CF-A3MH	-1734.62	-736.111	-2470.73	0.970786	-13.894
TCGA-CF-A3MI	-1148.21	-369.171	-1517.39	0.927827	-0.60733
TCGA-CF-A47S	-1397.5	-439.503	-1837.01	0.9443	-2.34633
TCGA-CF-A47T	-1369.64	-976.072	-2345.71	0.966219	-14.0843
TCGA-CF-A47V	-883.791	-306.319	-1190.11	0.908844	2.53857
TCGA-CF-A47W	-1624.18	-875.771	-2499.95	0.971806	-5.89307
TCGA-CF-A47X	-1582.84	-1063.84	-2646.69	0.976659	-20.1361
TCGA-CF-A47Y	-1551.18	-840.01	-2391.19	0.967918	-10.1374
TCGA-CF-A5U8	-1588.09	-918.52	-2506.61	0.972036	-14.5662
TCGA-CF-A5UA	-1551.16	-826.501	-2377.66	0.967417	-4.28949
TCGA-CF-A7I0	-664.324	-614.139	-1278.46	0.914177	-0.0162656
TCGA-CF-A8HX	-1490.51	-949.033	-2439.54	0.969677	-8.94187
TCGA-CF-A8HY	-1607.08	-717.981	-2325.06	0.965433	-3.31855
TCGA-CF-A9FF	-806.3	-352.938	-1159.24	0.906944	4.41777
TCGA-CF-A9FL	-521.538	-628.909	-1150.45	0.9064	-4.02232
TCGA-CF-A9FM	-1405.71	-492.797	-1898.5	0.947232	-9.02717
TCGA-CU-A0YN	-216.931	-69.494	-286.425	0.845688	-1.00086
TCGA-CU-A0YO	-548.291	-128.343	-676.634	0.874852	0.0879478
TCGA-CU-A0YR	-122.426	398.493	276.067	0.798793	2.40629
TCGA-CU-A3KJ	-986.092	-324.78	-1310.87	0.916095	-12.3104
TCGA-CU-A3QU	-1784.6	-988.094	-2772.7	0.980464	-21.736
TCGA-CU-A3YL	-983.259	-744.147	-1727.41	0.938883	-1.89831
TCGA-CU-A5W6	-995.308	-656.953	-1652.26	0.935029	-4.292
TCGA-CU-A72E	-321.037	-477.106	-798.143	0.883352	-1.77315
TCGA-DK-A1A3	-0.6491	-231.908	-232.557	0.841442	5.66823
TCGA-DK-A1A5	110.177	-509.197	-399.02	0.854392	-5.64623
TCGA-DK-A1A6	-579	20.1584	-558.841	0.866347	-6.95429
TCGA-DK-A1A7	-1136.28	-763.898	-1900.17	0.947311	-1.22856
TCGA-DK-A1AA	-1378.34	-616.067	-1994.41	0.951651	-15.9711
TCGA-DK-A1AB	660.041	-4.31149	655.729	0.764042	3.23316
TCGA-DK-A1AC	-183.513	68.623	-114.89	0.831984	3.05208
TCGA-DK-A1AD	-553.213	-576.422	-1129.63	0.905105	-8.95534
TCGA-DK-A1AE	-1203.09	-980.18	-2183.27	0.9598	-21.1374
TCGA-DK-A1AF	822.781	649.125	1471.91	0.681456	17.4651
TCGA-DK-A1AG	-1620.62	-585.959	-2206.57	0.960754	-7.43066
TCGA-DK-A2HX	657.638	-502.966	154.672	0.809386	7.87398
TCGA-DK-A2I1	489.545	189.985	679.529	0.761784	15.7431
TCGA-DK-A2I2	11.7355	525.452	537.188	0.775152	9.92479
TCGA-DK-A2I4	923.861	1687.61	2611.47	0.550093	23.6855
TCGA-DK-A2I6	-1053.51	-797.069	-1850.58	0.944954	-9.33222
TCGA-DK-A3IK	-538.129	-801.921	-1340.05	0.917804	0.368869
TCGA-DK-A3IL	-797.679	-898.198	-1695.88	0.93728	-4.90601
TCGA-DK-A3IM	-1495.59	-1247.57	-2743.16	0.979602	-23.8876
TCGA-DK-A3IN	236.743	119.338	356.08	0.791672	7.27291
TCGA-DK-A3IQ	1363.45	-410.324	953.123	0.735159	10.7791
TCGA-DK-A3IS	-1718.78	-998.512	-2717.29	0.978832	-18.6095
TCGA-DK-A3IT	-288.632	-364.048	-652.681	0.873144	1.4105
TCGA-DK-A3IU	603.375	1690.12	2293.49	0.588459	26.5115
TCGA-DK-A3IV	-1339.53	282.362	-1057.17	0.900531	0.230161
TCGA-DK-A3WW	-516.413	853.035	336.621	0.793414	9.0147
TCGA-DK-A3WX	-51.9934	381.116	329.122	0.794083	3.2824
TCGA-DK-A3WY	600.393	2197.49	2797.88	0.527039	30.5873
TCGA-DK-A3X1	-602.396	-594.473	-1196.87	0.909257	-2.49416
TCGA-DK-A3X2	-1677.8	-1430.68	-3108.48	0.988965	-29.5961
TCGA-DK-A6AV	-1053.02	-500.914	-1553.93	0.929814	-4.71987
TCGA-DK-A6AW	-1271.78	-887.332	-2159.11	0.958798	1.19946
TCGA-DK-A6B0	-1658.4	-800.41	-2458.81	0.970364	-10.3401
TCGA-DK-A6B1	-1277.78	-1015.79	-2293.57	0.964218	-8.04839
TCGA-DK-A6B2	409.118	325.246	734.364	0.756545	9.86658
TCGA-DK-A6B5	-900.131	-96.28	-996.411	0.896618	0.496526
TCGA-DK-A6B6	-1213.66	-215.942	-1429.6	0.922943	-7.82888
TCGA-DK-AA6L	-921.507	-178.819	-1100.33	0.903267	2.20049
TCGA-DK-AA6M	-169.093	507.047	337.953	0.793295	19.955
TCGA-DK-AA6P	-1441.15	-1182.8	-2623.95	0.975936	-21.2417
TCGA-DK-AA6Q	-1307.76	95.3587	-1212.4	0.910204	-1.6182
TCGA-DK-AA6R	-969.746	-580.883	-1550.63	0.929636	-10.9315
TCGA-DK-AA6S	617.567	66.5503	684.117	0.761347	13.3791
TCGA-DK-AA6T	-273.363	1481.04	1207.67	0.709322	16.5745
TCGA-DK-AA6U	-1679.54	-973.361	-2652.9	0.976854	-15.3491
TCGA-DK-AA6W	-1107.77	-835.482	-1943.25	0.949317	-4.49288
TCGA-DK-AA6X	-700.847	-155.986	-856.833	0.887358	3.43311
TCGA-DK-AA71	-1269.39	-977.724	-2247.12	0.962388	-10.2685
TCGA-DK-AA74	1094.07	1309.73	2403.8	0.575291	38.7779
TCGA-DK-AA75	-1723.6	-1247.45	-2971.05	0.985775	-11.892
TCGA-DK-AA76	-1599.6	-1454.75	-3054.36	0.987757	-33.3166
TCGA-DK-AA77	-1302.63	-431.282	-1733.91	0.939212	-10.7947
TCGA-E5-A2PC	-1419.56	-423.59	-1843.15	0.944596	-12.3447
TCGA-E5-A4TZ	-1727.21	-869.483	-2596.69	0.975056	-23.8554
TCGA-E5-A4U1	-1812.66	-1417.54	-3230.21	0.991454	-8.27671
TCGA-E7-A3X6	-705.598	14.055	-691.543	0.87591	-3.389
TCGA-E7-A3Y1	-1268.87	-838.256	-2107.12	0.956602	-6.62834
TCGA-E7-A4IJ	-1307.94	-324.533	-1632.47	0.933995	-1.88346
TCGA-E7-A4XJ	-1359.76	-947.666	-2307.43	0.964755	-10.0585
TCGA-E7-A519	-848.364	374.437	-473.926	0.860054	28.9759
TCGA-E7-A541	-893.011	170.086	-722.925	0.878124	5.88261
TCGA-E7-A5KE	-1827.29	-1332.58	-3159.87	0.990054	-26.7079
TCGA-E7-A5KF	-2018.19	-1014.57	-3032.75	0.987257	-29.3133
TCGA-E7-A677	-1135.14	-552.088	-1687.23	0.936837	-2.89638
TCGA-E7-A678	-1739.61	-620.074	-2359.68	0.966746	-8.73668
TCGA-E7-A6MD	-196.206	96.3902	-99.8155	0.830754	6.63722
TCGA-E7-A6ME	-1520.75	-694.98	-2215.73	0.961126	-1.90206
TCGA-E7-A6MF	-1671.78	-814.868	-2486.65	0.971344	-20.4051
TCGA-E7-A7DU	-1503.99	-797.226	-2301.22	0.964515	-10.3533
TCGA-E7-A7DV	334.029	1141.52	1475.55	0.681065	25.9109
TCGA-E7-A7PW	-1793.65	-827.459	-2621.11	0.975845	-4.96673
TCGA-E7-A7XN	-851.632	846.628	-5.00351	0.822927	3.91517
TCGA-E7-A85H	-626.227	-219.99	-846.217	0.886638	-2.31868
TCGA-E7-A8O7	-1245.91	-160.581	-1406.49	0.921632	-6.36721
TCGA-E7-A8O8	-1401.56	-914.083	-2315.64	0.965072	-7.52467
TCGA-E7-A97P	-163.937	642.067	478.13	0.7806	10.019
TCGA-E7-A97Q	-274.717	-481.281	-755.998	0.880436	2.78895
TCGA-FD-A3B3	428.45	786.098	1214.55	0.708611	14.3647
TCGA-FD-A3B4	1.73829	279.874	281.613	0.798303	8.83349
TCGA-FD-A3B5	-803.848	-909.106	-1712.95	0.938151	-13.2961
TCGA-FD-A3B6	-365.601	588.816	223.214	0.803436	10.4414
TCGA-FD-A3B7	969.569	1072.07	2041.64	0.61794	19.7394
TCGA-FD-A3B8	1247.46	1597.31	2844.77	0.521177	25.4877
TCGA-FD-A3N5	-898.728	-543.223	-1441.95	0.92364	-9.59034
TCGA-FD-A3N6	-994.314	-546.237	-1540.55	0.92909	-16.9011
TCGA-FD-A3NA	-526.048	-260.481	-786.529	0.882552	0.334647
TCGA-FD-A3SJ	-478.631	-694.572	-1173.2	0.907806	-1.55858
TCGA-FD-A3SL	739.43	-105.699	633.731	0.766122	11.1928
TCGA-FD-A3SM	-36.8017	-777.608	-814.409	0.884469	-5.08769
TCGA-FD-A3SN	-407.882	-554.302	-962.184	0.894382	0.718757
TCGA-FD-A3SO	200.267	45.1175	245.384	0.801494	0.811437
TCGA-FD-A3SP	1339.05	838.202	2177.25	0.602169	20.6256
TCGA-FD-A3SQ	542.675	-71.3261	471.349	0.781222	11.0098
TCGA-FD-A3SR	225.634	28.1145	253.748	0.800759	7.08525
TCGA-FD-A3SS	-1037	-1052.81	-2089.81	0.955859	-8.39598
TCGA-FD-A43N	-254.423	-386.852	-641.276	0.872327	2.4406
TCGA-FD-A43P	-430.798	798.324	367.526	0.790644	11.4513
TCGA-FD-A43S	516.898	1302.51	1819.41	0.643254	37.7817
TCGA-FD-A43U	795.273	1276.01	2071.29	0.614513	33.9932
TCGA-FD-A43X	-1638.06	-921.94	-2560	0.973846	-15.5546
TCGA-FD-A43Y	34.1176	-126.874	-92.7561	0.830177	5.32538
TCGA-FD-A5BR	-368.441	98.9876	-269.453	0.844356	11.3668
TCGA-FD-A5BS	1394.89	2233.17	3628.06	0.419824	45.3014
TCGA-FD-A5BT	1192.73	1377.24	2569.97	0.55517	49.6686
TCGA-FD-A5BU	292.335	302.405	594.739	0.769788	8.33794
TCGA-FD-A5BV	-1123.11	-964.273	-2087.38	0.955754	-9.71478
TCGA-FD-A5BX	378.251	864.535	1242.79	0.70568	29.7175
TCGA-FD-A5BY	-370.692	-480.296	-850.987	0.886962	0.146108
TCGA-FD-A5BZ	783.558	-661.25	122.309	0.812166	7.59113
TCGA-FD-A5C0	-596.514	-627.348	-1223.86	0.910899	-5.18504
TCGA-FD-A5C1	398.777	682.005	1080.78	0.722328	23.6798
TCGA-FD-A62N	1074.84	2006.63	3081.47	0.491216	37.9633
TCGA-FD-A62O	-910.584	-988.244	-1898.83	0.947247	-15.8957
TCGA-FD-A62P	-132.779	172.152	39.3725	0.819209	10.5304
TCGA-FD-A62S	923.933	461.324	1385.26	0.690709	14.1652
TCGA-FD-A6TA	273.223	220.438	493.66	0.779173	9.0233
TCGA-FD-A6TB	239.527	914.078	1153.61	0.714895	21.0822
TCGA-FD-A6TC	93.6757	-777.963	-684.288	0.875396	1.03874
TCGA-FD-A6TD	80.4474	462.835	543.283	0.774587	20.1057
TCGA-FD-A6TE	-1697.27	-901.641	-2598.91	0.975128	-13.9973
TCGA-FD-A6TF	157.696	-429.311	-271.616	0.844526	16.5061
TCGA-FD-A6TG	224.732	-127.078	97.6533	0.814272	6.77267
TCGA-FD-A6TH	-130.231	-548.973	-679.204	0.875035	6.18313
TCGA-FD-A6TI	-823.532	-750.213	-1573.75	0.930881	-0.976765
TCGA-FD-A6TK	607.21	539.085	1146.3	0.715644	19.6399
TCGA-FJ-A3Z7	-196.026	-367.814	-563.84	0.866713	11.5826
TCGA-FJ-A3Z9	-1722.82	-1166.04	-2888.86	0.983676	-22.6379
TCGA-FJ-A3ZE	-1846.63	-1474.17	-3320.8	0.993101	-28.8506
TCGA-FJ-A3ZF	-1609.07	-1290.81	-2899.89	0.983966	-20.6185
TCGA-FJ-A871	-889.845	-970.926	-1860.77	0.945442	6.52389
TCGA-FT-A3EE	-1047.83	-696.947	-1744.78	0.939758	-12.3918
TCGA-FT-A61P	479.194	204.517	683.711	0.761386	15.0992
TCGA-G2-A2EC	35.1816	7.09593	42.2775	0.818964	6.28733
TCGA-G2-A2EF	-629.572	700.724	71.1529	0.816524	5.92406
TCGA-G2-A2EJ	-1197.36	-353.189	-1550.55	0.929632	-14.3788
TCGA-G2-A2EK	-1009.69	-499.734	-1509.42	0.92739	-4.54497
TCGA-G2-A2EL	-1711.09	-1858.62	-3569.71	0.996722	-30.8634
TCGA-G2-A2EO	181.66	332.92	514.58	0.777245	14.7747
TCGA-G2-A2ES	-212.885	-66.1329	-279.017	0.845107	-2.59031
TCGA-G2-A3IB	-1388.54	-793.655	-2182.19	0.959755	-20.0907
TCGA-G2-A3IE	-1212.44	-746.694	-1959.14	0.950048	-10.2485
TCGA-G2-A3VY	-1731.47	-1381.39	-3112.87	0.98906	-27.9207
TCGA-G2-AA3B	-1631.18	-619.787	-2250.97	0.962542	-6.47043
TCGA-G2-AA3C	-55.8005	1140.65	1084.85	0.721915	28.2197
TCGA-G2-AA3D	-1848.06	-980.685	-2828.75	0.98205	-12.6421
TCGA-G2-AA3F	-1123.53	-1015.15	-2138.68	0.957942	-17.6175
TCGA-GC-A3BM	-1435.07	-731.606	-2166.68	0.959113	-14.7849
TCGA-GC-A3I6	-619.392	-115.257	-734.649	0.878946	-4.86137
TCGA-GC-A3OO	-282.683	-496.043	-778.725	0.882013	1.17071
TCGA-GC-A3RB	-1268.72	-827.715	-2096.43	0.956144	-17.4154
TCGA-GC-A3RC	-351.271	291.999	-59.2717	0.827427	0.227279
TCGA-GC-A3RD	-1179.53	-839.826	-2019.36	0.952769	-13.7121
TCGA-GC-A3WC	-304.011	606.412	302.402	0.796461	7.23322
TCGA-GC-A3YS	267.607	-75.6676	191.94	0.806161	6.16869
TCGA-GC-A4ZW	-1615.92	-1138.29	-2754.21	0.979927	-17.0367
TCGA-GC-A6I1	-209.748	1267.25	1057.5	0.724687	21.0372
TCGA-GC-A6I3	-321.596	565.772	244.176	0.8016	24.4355
TCGA-GD-A2C5	-389.013	-714.718	-1103.73	0.903482	-3.48421
TCGA-GD-A3OP	-194.985	-495.839	-690.824	0.875859	-0.836358
TCGA-GD-A3OQ	-1121.11	-673.675	-1794.79	0.942242	-14.8641
TCGA-GD-A3OS	-384.953	-844.914	-1229.87	0.911262	7.36373
TCGA-GD-A6C6	-1076.55	-635.496	-1712.04	0.938105	13.5396
TCGA-GU-A42P	-1655.01	-1352.07	-3007.08	0.98665	-19.2394
TCGA-GU-A42Q	-1294.01	-1065.66	-2359.68	0.966745	-19.8097
TCGA-GU-A42R	-1522.53	-1121.32	-2643.84	0.976569	-19.9737
TCGA-GU-A762	239.288	1372.75	1612.04	0.666258	26.9497
TCGA-GU-A763	-1773.08	-671.021	-2444.1	0.96984	-8.60991
TCGA-GU-A764	38.9179	342.587	381.505	0.789386	18.6607
TCGA-GU-A766	-6.3845	1354.61	1348.23	0.69463	25.4561
TCGA-GU-A767	-610.937	-796.408	-1407.34	0.921681	5.90512
TCGA-GU-AATO	-244.479	21.0065	-223.473	0.84072	16.6607
TCGA-GU-AATP	374.164	-174.521	199.642	0.805491	14.7624
TCGA-GU-AATQ	-1141.9	-608.013	-1749.91	0.940016	-6.97232
TCGA-GV-A3JV	-283.81	-237.11	-520.92	0.863553	3.08805
TCGA-GV-A3JW	-1513.03	-1463.65	-2976.68	0.985914	-25.4523
TCGA-GV-A3JX	-1154.73	-349.86	-1504.59	0.927125	0.990851
TCGA-GV-A3JZ	-515.927	-649.751	-1165.68	0.907342	-2.46538
TCGA-GV-A3QF	-1605.5	-934.588	-2540.09	0.973178	-17.861
TCGA-GV-A3QH	-1880.62	-1227.89	-3108.5	0.988965	-23.2058
TCGA-GV-A3QI	-1634.44	-1590.97	-3225.41	0.991362	-23.9212
TCGA-GV-A3QK	-1208.44	-128.032	-1336.47	0.917595	-2.16395
TCGA-GV-A40E	-610.911	-391.509	-1002.42	0.897008	3.63443
TCGA-GV-A40G	-1714.16	-1225	-2939.17	0.984978	-14.8241
TCGA-GV-A6ZA	-1361.02	-511.02	-1872.04	0.94598	-4.7895
TCGA-H4-A2HO	-945.665	-305.246	-1250.91	0.91253	1.52507
TCGA-H4-A2HQ	-1592.59	-887.174	-2479.76	0.971103	-19.4736
TCGA-HQ-A2OE	-1537.43	-959.783	-2497.21	0.971711	-22.2098
TCGA-HQ-A2OF	-1539.37	-1246.43	-2785.8	0.980841	-27.7283
TCGA-HQ-A5ND	-1564.08	-748.624	-2312.7	0.964959	-22.1546
TCGA-HQ-A5NE	-568.019	-392.47	-960.489	0.89427	-0.459892
TCGA-K4-A3WS	833.55	199.666	1033.22	0.727139	15.5272
TCGA-K4-A3WU	-67.3565	562.856	495.5	0.779004	15.7692
TCGA-K4-A3WV	-1189.28	-1286.26	-2475.54	0.970955	-15.9071
TCGA-K4-A4AB	-43.7282	-304.857	-348.585	0.850522	3.3604
TCGA-K4-A4AC	-601.638	35.8799	-565.758	0.866853	0.444912
TCGA-K4-A54R	38.0018	335.026	373.028	0.79015	7.90201
TCGA-K4-A5RH	611.735	1476.37	2088.1	0.612564	25.6548
TCGA-K4-A5RI	-726.565	-547.391	-1273.96	0.913909	-7.19764
TCGA-K4-A5RJ	370.023	1747.38	2117.41	0.609158	24.9601
TCGA-K4-A6FZ	-859.878	-93.5966	-953.474	0.893809	-0.0141617
TCGA-K4-A6MB	-554.744	-831.306	-1386.05	0.920464	-8.05067
TCGA-K4-A83P	762.531	1533.66	2296.19	0.588139	25.7277
TCGA-K4-AAQO	136.116	-110.584	25.5315	0.820372	9.07701
TCGA-KQ-A41N	-1240.06	-1170.82	-2410.88	0.96864	-7.02943
TCGA-KQ-A41O	-2136.39	-1721.25	-3857.64	0.99925	-28.6602
TCGA-KQ-A41P	-275.06	-371.492	-646.552	0.872705	9.92937
TCGA-KQ-A41Q	-1379.35	-932.849	-2312.2	0.96494	-17.8354
TCGA-KQ-A41R	-1299.11	-906.049	-2205.16	0.960697	-2.45461
TCGA-KQ-A41S	60.4308	-532.308	-471.878	0.859901	4.11512
TCGA-LC-A66R	-518.915	406.053	-112.862	0.831818	8.27919
TCGA-LT-A5Z6	-1588.72	-762.866	-2351.59	0.966441	-7.67408
TCGA-LT-A8JT	-1370.91	-556.42	-1927.33	0.94858	-12.7005
TCGA-MV-A51V	-1239.94	-1138.41	-2378.35	0.967443	-5.37121
TCGA-PQ-A6FI	-1138.7	-324.721	-1463.42	0.924843	-8.09914
TCGA-PQ-A6FN	-714.218	-182.979	-897.196	0.890074	9.28553
TCGA-R3-A69X	179.629	298.653	478.282	0.780586	8.2786
TCGA-S5-A6DX	108.532	858.189	966.721	0.733805	31.7986
TCGA-S5-AA26	-1698.61	-1100.7	-2799.31	0.981225	-17.9202
TCGA-SY-A9G0	703.603	-95.1422	608.461	0.7685	13.964
TCGA-SY-A9G5	531.867	586.742	1118.61	0.718477	17.9974
TCGA-UY-A78K	-615.249	732.105	116.856	0.812633	15.518
TCGA-UY-A78L	-421.307	-605.782	-1027.09	0.898602	-0.157469
TCGA-UY-A78M	-373.685	-917.576	-1291.26	0.914937	0.46372
TCGA-UY-A78N	-1253.75	-1348.4	-2602.15	0.975234	-13.3027
TCGA-UY-A78O	-943.984	-814.621	-1758.61	0.94045	-1.18418
TCGA-UY-A78P	-104.476	867.289	762.813	0.753807	17.8553
TCGA-UY-A8OB	-1165.94	-413.137	-1579.07	0.931166	-2.8903
TCGA-UY-A8OC	44.7811	-409.702	-364.921	0.851781	5.87615
TCGA-UY-A8OD	314.349	-1.38456	312.965	0.795523	18.1073
TCGA-UY-A9PA	-1355.34	-124.158	-1479.5	0.925738	-7.82082
TCGA-UY-A9PB	514.357	816.346	1330.7	0.696478	21.3819
TCGA-UY-A9PD	-423.607	-774.035	-1197.64	0.909304	-1.28073
TCGA-UY-A9PE	-645.446	-891.019	-1536.47	0.928868	-1.23142
TCGA-UY-A9PF	-687.428	-278.15	-965.578	0.894604	0.262543
TCGA-UY-A9PH	-2.66045	873.652	870.991	0.743278	16.9029
TCGA-XF-A8HB	-1816.82	-944.096	-2760.91	0.980123	-14.9192
TCGA-XF-A8HC	-1755.33	-1443.43	-3198.76	0.990841	-20.0403
TCGA-XF-A8HD	-346.299	329.875	-16.4243	0.823878	11.3345
TCGA-XF-A8HE	-420.454	259.407	-161.047	0.835723	2.01062
TCGA-XF-A8HF	-409.824	-391.864	-801.689	0.883596	8.55452
TCGA-XF-A8HG	-1510.37	-939.277	-2449.65	0.970038	-28.3428
TCGA-XF-A8HH	18.2359	-488.025	-469.79	0.859744	2.37524
TCGA-XF-A8HI	-1443.52	-642.631	-2086.15	0.955701	-12.3545
TCGA-XF-A9SH	-964.912	-501.061	-1465.97	0.924985	-5.23511
TCGA-XF-A9SI	438.767	1774.16	2212.93	0.597979	28.169
TCGA-XF-A9SJ	55.8919	236.494	292.386	0.797349	22.1429
TCGA-XF-A9SK	573.267	187.823	761.091	0.753973	17.9521
TCGA-XF-A9SL	725.011	1047.29	1772.31	0.648533	30.714
TCGA-XF-A9SM	369.784	1326.7	1696.49	0.656964	19.4783
TCGA-XF-A9SP	619.924	-119.477	500.447	0.778548	19.1577
TCGA-XF-A9ST	-1351.27	-1179.49	-2530.76	0.972862	-20.5813
TCGA-XF-A9SU	190.952	-43.4398	147.512	0.810002	19.2547
TCGA-XF-A9SV	48.1989	-870.636	-822.437	0.885018	-4.84368
TCGA-XF-A9SW	1088.39	230.275	1318.67	0.697744	24.2959
TCGA-XF-A9SX	705.823	816.82	1522.64	0.675987	31.1816
TCGA-XF-A9SY	407.198	1007.51	1414.71	0.687577	16.6508
TCGA-XF-A9SZ	354.974	-54.7707	300.203	0.796656	15.7482
TCGA-XF-A9T0	-343.186	-241.22	-584.405	0.868215	0.914411
TCGA-XF-A9T2	-341.674	-634.768	-976.442	0.895316	3.34337
TCGA-XF-A9T3	261.939	57.5506	319.489	0.794942	17.2664
TCGA-XF-A9T4	-716.019	-145.16	-861.18	0.887652	-2.28335
TCGA-XF-A9T5	-114.069	1052.39	938.325	0.73663	16.9591
TCGA-XF-A9T6	-1187.56	-420.796	-1608.36	0.932725	2.07163
TCGA-XF-A9T8	100.001	880.797	980.798	0.732399	12.3669
TCGA-XF-AAME	1094.93	1315.36	2410.29	0.574511	27.797
TCGA-XF-AAMG	-429.374	-701.991	-1131.36	0.905213	0.844294
TCGA-XF-AAMH	-950.741	-1156.77	-2107.51	0.956619	4.51423
TCGA-XF-AAMJ	839.406	-210.552	628.853	0.766582	13.3216
TCGA-XF-AAML	-1771.53	-630.614	-2402.14	0.968321	-10.0342
TCGA-XF-AAMQ	-793.177	130.116	-663.061	0.873886	-1.24821
TCGA-XF-AAMR	225.896	-194.985	30.9111	0.81992	5.84216
TCGA-XF-AAMT	593.862	26.935	620.797	0.76734	10.2473
TCGA-XF-AAMW	-494.95	29.8005	-465.149	0.859396	0.359926
TCGA-XF-AAMX	-461.228	-834.967	-1296.19	0.915229	-9.01337
TCGA-XF-AAMY	10.7786	-519.366	-508.587	0.862639	0.802455
TCGA-XF-AAMZ	-1109.55	-506.856	-1616.4	0.93315	-3.35435
TCGA-XF-AAN0	-531.574	-14.3684	-545.943	0.8654	3.13054
TCGA-XF-AAN1	-1397.94	-802.057	-2200	0.960486	-10.5164
TCGA-XF-AAN2	-840.519	-63.9091	-904.428	0.890557	-5.34095
TCGA-XF-AAN3	81.4835	-148.34	-66.8568	0.828051	2.21025
TCGA-XF-AAN4	1217.75	1024.15	2241.9	0.594565	25.9611
TCGA-XF-AAN5	-640.389	443.435	-196.954	0.838606	2.19406
TCGA-XF-AAN7	-361.365	-669.166	-1030.53	0.898824	0.07302
TCGA-YC-A89H	-653.286	-486.978	-1140.26	0.905767	-3.39714
TCGA-YC-A8S6	205.568	322.155	527.723	0.776029	17.1654
TCGA-YC-A9TC	-1085.02	-825.016	-1910.04	0.947773	-0.59378
TCGA-YF-AA3L	-1352.11	-846.851	-2198.96	0.960444	2.03103
TCGA-YF-AA3M	-1500.04	-814.467	-2314.51	0.965028	-11.1537
TCGA-ZF-A9R0	-703.162	-429.845	-1133.01	0.905315	1.20685
TCGA-ZF-A9R1	-1203.61	-784.824	-1988.43	0.951381	-11.2445
TCGA-ZF-A9R2	-2106.34	-1196.35	-3302.69	0.992786	-33.426
TCGA-ZF-A9R3	-1131.52	-551.636	-1683.16	0.936628	-8.10533
TCGA-ZF-A9R4	-1533.9	-645.12	-2179.02	0.959625	-17.3998
TCGA-ZF-A9R5	-1570.07	-700.881	-2270.95	0.963333	-14.2768
TCGA-ZF-A9R7	-896.15	866.343	-29.8068	0.82499	12.1711
TCGA-ZF-A9R9	520.193	-307.863	212.33	0.804386	13.1948
TCGA-ZF-A9RC	-110.425	-878.286	-988.711	0.896116	2.30507
TCGA-ZF-A9RD	-421.64	763.172	341.532	0.792975	14.2601
TCGA-ZF-A9RE	-1736.08	-969.737	-2705.81	0.978486	-26.5496
TCGA-ZF-A9RF	-662.274	795.2	132.926	0.811256	16.4142
TCGA-ZF-A9RL	-1885.22	-1318.64	-3203.86	0.990942	-31.369
TCGA-ZF-A9RM	-2165.5	-1266.93	-3432.43	0.994889	-29.1594
TCGA-ZF-A9RN	-976.585	143.217	-833.367	0.885764	-2.16394
TCGA-ZF-AA4N	-711.087	-75.8119	-786.899	0.882578	2.41741
TCGA-ZF-AA4R	71.1046	-943.442	-872.337	0.888405	-2.37193
TCGA-ZF-AA4T	-1548.42	-958.254	-2506.67	0.972038	-18.7752
TCGA-ZF-AA4U	-1996.04	-965.662	-2961.7	0.985543	-21.8823
TCGA-ZF-AA4V	-534.928	-171.201	-706.129	0.876941	6.2378
TCGA-ZF-AA4W	-1272.21	-780.082	-2052.29	0.954226	-7.42159
TCGA-ZF-AA4X	-2070.14	-1082.09	-3152.22	0.989896	-18.8179
TCGA-ZF-AA51	-183.186	439.914	256.729	0.800497	13.3719
TCGA-ZF-AA52	571.029	5.84582	576.875	0.771459	21.8791
TCGA-ZF-AA53	395.26	599.526	994.785	0.731	18.6143
TCGA-ZF-AA54	552.709	859.663	1412.37	0.687826	15.2448
TCGA-ZF-AA56	-367.132	72.6867	-294.446	0.846316	4.76315
TCGA-ZF-AA58	543.654	1305.86	1849.52	0.639864	25.937
TCGA-ZF-AA5H	-332.903	320.144	-12.7591	0.823573	9.79492
TCGA-ZF-AA5N	-1389.07	-760.777	-2149.85	0.958411	-11.6672
TCGA-ZF-AA5P	413.44	-0.720756	412.72	0.786565	19.5278

## Sheet: Table S6
Table S6. Summary of univariate cox regression analyses of differentially expressed immune cells and inflammatory activities in TCGA-BLCA cohort.
Types	HR	CI_up	CI_low	log_rank_p	Cluster
B cells naive	27.2942	2.68768	277.181	0.005175	B
Plasma cells	1.20115	0.0989198	14.5851	0.885599	A
T cells CD8	0.157096	0.0162386	1.51978	0.109936	C
T cells CD4 naive	1.73804	0.090068	33.5388	0.714354	A
T cells CD4 memory resting	4.9246	0.379874	63.8413	0.222639	C
T cells CD4 memory activated	0.00053818	3.29e-08	8.81208	0.128406	C
T cells follicular helper	0.19948	0.0175659	2.26532	0.19348	C
T cells regulatory (Tregs)	0.127878	0.0102214	1.59987	0.110616	A
NK cells resting	0.0204976	0.00057834	0.726477	0.03272	A
Macrophages M0	1208.6	26.0512	56070.9	0.00028878	B
Macrophages M1	12.6635	0.121165	1323.52	0.284519	C
Mast cells resting	58.4748	1.7105	1999.01	0.023955	B
Neutrophils	127.776	0.202769	80518.2	0.140272	C
COX2_EGFR	0.973263	0.908208	1.04298	0.442596	C
antiinflammatory_cytokones	1.019	0.963348	1.07787	0.51127	C
JAK_STAT3	0.996488	0.958079	1.03644	0.860753	C
MAPK	0.983702	0.936718	1.03304	0.510478	B
NFKB	0.973608	0.895704	1.05829	0.529623	C
NOTCH1	1.00588	0.951603	1.06325	0.835937	C
PI3K	0.931014	0.883784	0.980769	0.00712384	A
proinflammatory_cytokines	0.987731	0.964125	1.01191	0.31718	C
TGF	1.07898	1.00616	1.15707	0.032993	C
IL6	1.10327	1.01746	1.19631	0.0173628	C
TNF	1.05222	0.967294	1.14461	0.235804	C

## Sheet: Table S7
Table S7. Summary of these adjusted clinical characteristics of 168 TCGA-BLCA patients.
Id	Age	Gender	Grade	Stage	T	M	N
TCGA-2F-A9KQ	≥ 65	MALE	High Grade	Stage III-IV	T3-4	M0	N0
TCGA-2F-A9KR	＜65	FEMALE	High Grade	Stage III-IV	T3-4	M0	N0
TCGA-2F-A9KT	≥ 65	MALE	High Grade	Stage I-II	T1-2	M0	N0
TCGA-4Z-AA7M	＜65	MALE	High Grade	Stage III-IV	T3-4	M0	N0
TCGA-4Z-AA7N	＜65	MALE	High Grade	Stage III-IV	T3-4	M0	N0
TCGA-4Z-AA7O	＜65	MALE	High Grade	Stage I-II	T1-2	M0	N0
TCGA-4Z-AA7R	≥ 65	MALE	High Grade	Stage III-IV	T3-4	M0	N0
TCGA-4Z-AA7S	≥ 65	MALE	High Grade	Stage III-IV	T3-4	M0	N0
TCGA-4Z-AA7W	＜65	MALE	High Grade	Stage I-II	T1-2	M0	N0
TCGA-4Z-AA7Y	＜65	MALE	High Grade	Stage I-II	T1-2	M0	N0
TCGA-4Z-AA80	≥ 65	MALE	High Grade	Stage I-II	T1-2	M0	N0
TCGA-4Z-AA81	≥ 65	MALE	High Grade	Stage I-II	T1-2	M0	N0
TCGA-4Z-AA82	＜65	MALE	High Grade	Stage III-IV	T1-2	M0	N1-3
TCGA-4Z-AA83	＜65	MALE	High Grade	Stage I-II	T1-2	M0	N0
TCGA-4Z-AA84	＜65	MALE	High Grade	Stage III-IV	T3-4	M1	N1-3
TCGA-4Z-AA86	≥ 65	MALE	High Grade	Stage III-IV	T3-4	M0	N1-3
TCGA-4Z-AA87	≥ 65	MALE	High Grade	Stage III-IV	T3-4	M0	N0
TCGA-4Z-AA89	＜65	MALE	High Grade	Stage III-IV	T3-4	M0	N0
TCGA-BL-A13I	＜65	FEMALE	High Grade	Stage III-IV	T3-4	M0	N0
TCGA-BL-A13J	＜65	MALE	High Grade	Stage III-IV	T3-4	M0	N1-3
TCGA-BL-A3JM	＜65	MALE	High Grade	Stage III-IV	T3-4	M0	N0
TCGA-BT-A0YX	≥ 65	FEMALE	High Grade	Stage III-IV	T3-4	M0	N0
TCGA-BT-A20P	≥ 65	FEMALE	High Grade	Stage III-IV	T3-4	M0	N0
TCGA-BT-A20Q	≥ 65	MALE	High Grade	Stage III-IV	T3-4	M0	N1-3
TCGA-BT-A20R	≥ 65	FEMALE	High Grade	Stage III-IV	T3-4	M0	N1-3
TCGA-BT-A20T	＜65	MALE	High Grade	Stage III-IV	T3-4	M0	N1-3
TCGA-BT-A20U	≥ 65	FEMALE	High Grade	Stage III-IV	T3-4	M0	N0
TCGA-BT-A20V	＜65	FEMALE	High Grade	Stage III-IV	T3-4	M0	N1-3
TCGA-BT-A20W	≥ 65	MALE	High Grade	Stage I-II	T1-2	M0	N0
TCGA-BT-A20X	＜65	MALE	High Grade	Stage III-IV	T3-4	M0	N1-3
TCGA-BT-A2LA	＜65	MALE	High Grade	Stage III-IV	T3-4	M0	N0
TCGA-BT-A2LB	≥ 65	FEMALE	High Grade	Stage III-IV	T3-4	M0	N0
TCGA-BT-A2LD	≥ 65	FEMALE	High Grade	Stage III-IV	T3-4	M0	N1-3
TCGA-BT-A3PJ	≥ 65	MALE	High Grade	Stage III-IV	T3-4	M0	N0
TCGA-BT-A42E	≥ 65	MALE	High Grade	Stage III-IV	T3-4	M0	N0
TCGA-C4-A0EZ	≥ 65	FEMALE	High Grade	Stage III-IV	T3-4	M1	N1-3
TCGA-C4-A0F0	＜65	MALE	High Grade	Stage I-II	T1-2	M0	N0
TCGA-C4-A0F1	≥ 65	MALE	High Grade	Stage III-IV	T3-4	M0	N0
TCGA-C4-A0F6	≥ 65	FEMALE	High Grade	Stage III-IV	T3-4	M0	N0
TCGA-C4-A0F7	≥ 65	MALE	High Grade	Stage III-IV	T3-4	M0	N1-3
TCGA-CF-A1HR	＜65	MALE	High Grade	Stage III-IV	T3-4	M0	N0
TCGA-CF-A1HS	≥ 65	FEMALE	High Grade	Stage III-IV	T3-4	M0	N0
TCGA-CF-A27C	＜65	MALE	High Grade	Stage III-IV	T3-4	M0	N0
TCGA-CF-A3MF	＜65	MALE	Low Grade	Stage III-IV	T3-4	M0	N0
TCGA-CF-A3MG	＜65	MALE	Low Grade	Stage I-II	T1-2	M0	N0
TCGA-CF-A3MH	≥ 65	MALE	Low Grade	Stage I-II	T1-2	M0	N0
TCGA-CF-A3MI	＜65	MALE	Low Grade	Stage I-II	T1-2	M0	N0
TCGA-CF-A47S	＜65	MALE	Low Grade	Stage I-II	T1-2	M0	N0
TCGA-CF-A47T	＜65	FEMALE	Low Grade	Stage I-II	T1-2	M0	N0
TCGA-CF-A47V	＜65	MALE	High Grade	Stage I-II	T1-2	M0	N0
TCGA-CF-A47W	＜65	MALE	Low Grade	Stage I-II	T1-2	M0	N0
TCGA-CF-A47X	＜65	MALE	Low Grade	Stage I-II	T1-2	M0	N0
TCGA-CF-A47Y	＜65	MALE	Low Grade	Stage I-II	T1-2	M0	N0
TCGA-CF-A5U8	＜65	MALE	Low Grade	Stage I-II	T1-2	M0	N0
TCGA-CF-A5UA	≥ 65	MALE	Low Grade	Stage I-II	T1-2	M0	N0
TCGA-CF-A7I0	＜65	MALE	Low Grade	Stage I-II	T1-2	M0	N0
TCGA-CF-A8HX	＜65	FEMALE	High Grade	Stage I-II	T1-2	M0	N0
TCGA-CF-A8HY	＜65	MALE	High Grade	Stage I-II	T1-2	M0	N0
TCGA-CF-A9FF	＜65	MALE	High Grade	Stage I-II	T1-2	M0	N0
TCGA-CF-A9FL	≥ 65	MALE	High Grade	Stage III-IV	T3-4	M0	N0
TCGA-CF-A9FM	＜65	MALE	High Grade	Stage I-II	T1-2	M0	N0
TCGA-CU-A0YN	＜65	MALE	High Grade	Stage III-IV	T3-4	M0	N0
TCGA-CU-A0YR	≥ 65	MALE	High Grade	Stage III-IV	T1-2	M0	N1-3
TCGA-CU-A3KJ	≥ 65	MALE	High Grade	Stage III-IV	T3-4	M0	N0
TCGA-CU-A3QU	＜65	MALE	High Grade	Stage III-IV	T1-2	M0	N1-3
TCGA-CU-A3YL	≥ 65	MALE	High Grade	Stage III-IV	T3-4	M0	N0
TCGA-CU-A5W6	≥ 65	MALE	High Grade	Stage III-IV	T3-4	M0	N0
TCGA-CU-A72E	≥ 65	MALE	High Grade	Stage III-IV	T3-4	M0	N1-3
TCGA-DK-A1A3	＜65	MALE	High Grade	Stage III-IV	T3-4	M0	N1-3
TCGA-DK-A1A5	≥ 65	MALE	High Grade	Stage I-II	T1-2	M0	N0
TCGA-DK-A1A6	＜65	MALE	High Grade	Stage III-IV	T1-2	M0	N1-3
TCGA-DK-A1A7	≥ 65	FEMALE	High Grade	Stage III-IV	T3-4	M0	N1-3
TCGA-DK-A1AA	＜65	MALE	High Grade	Stage III-IV	T3-4	M0	N0
TCGA-DK-A1AB	≥ 65	FEMALE	High Grade	Stage III-IV	T3-4	M0	N1-3
TCGA-DK-A1AC	≥ 65	MALE	High Grade	Stage III-IV	T3-4	M0	N0
TCGA-DK-A1AD	≥ 65	MALE	High Grade	Stage III-IV	T3-4	M0	N1-3
TCGA-DK-A1AE	≥ 65	MALE	High Grade	Stage III-IV	T3-4	M0	N0
TCGA-DK-A1AF	≥ 65	FEMALE	High Grade	Stage III-IV	T3-4	M0	N1-3
TCGA-DK-A1AG	＜65	MALE	High Grade	Stage III-IV	T3-4	M0	N0
TCGA-DK-A2HX	≥ 65	FEMALE	High Grade	Stage III-IV	T3-4	M0	N1-3
TCGA-DK-A2I1	≥ 65	FEMALE	High Grade	Stage I-II	T1-2	M0	N0
TCGA-DK-A2I2	＜65	FEMALE	High Grade	Stage III-IV	T3-4	M0	N1-3
TCGA-DK-A2I4	≥ 65	MALE	High Grade	Stage III-IV	T3-4	M0	N0
TCGA-DK-A2I6	≥ 65	MALE	High Grade	Stage III-IV	T1-2	M0	N1-3
TCGA-DK-A3IK	≥ 65	MALE	High Grade	Stage III-IV	T3-4	M0	N1-3
TCGA-DK-A3IL	≥ 65	FEMALE	High Grade	Stage III-IV	T3-4	M0	N1-3
TCGA-DK-A3IM	≥ 65	MALE	High Grade	Stage III-IV	T3-4	M0	N0
TCGA-DK-A3IN	≥ 65	MALE	High Grade	Stage III-IV	T3-4	M0	N0
TCGA-DK-A3IQ	≥ 65	MALE	High Grade	Stage III-IV	T3-4	M0	N0
TCGA-DK-A3IS	≥ 65	MALE	High Grade	Stage I-II	T1-2	M0	N0
TCGA-DK-A3IT	＜65	MALE	High Grade	Stage III-IV	T3-4	M0	N0
TCGA-DK-A3IU	＜65	MALE	High Grade	Stage I-II	T1-2	M0	N0
TCGA-DK-A3WW	＜65	MALE	High Grade	Stage III-IV	T3-4	M0	N0
TCGA-DK-A3WX	≥ 65	FEMALE	High Grade	Stage III-IV	T3-4	M0	N0
TCGA-DK-A3WY	≥ 65	FEMALE	High Grade	Stage III-IV	T3-4	M0	N0
TCGA-DK-A3X1	≥ 65	FEMALE	High Grade	Stage III-IV	T3-4	M0	N0
TCGA-DK-A3X2	≥ 65	MALE	High Grade	Stage III-IV	T3-4	M0	N1-3
TCGA-DK-A6AV	≥ 65	FEMALE	High Grade	Stage I-II	T1-2	M0	N0
TCGA-DK-A6AW	≥ 65	MALE	High Grade	Stage I-II	T1-2	M0	N0
TCGA-DK-A6B0	＜65	MALE	High Grade	Stage I-II	T1-2	M0	N0
TCGA-DK-A6B1	≥ 65	MALE	High Grade	Stage I-II	T1-2	M0	N0
TCGA-DK-A6B2	≥ 65	MALE	High Grade	Stage III-IV	T3-4	M0	N1-3
TCGA-DK-A6B5	＜65	MALE	High Grade	Stage III-IV	T3-4	M0	N1-3
TCGA-DK-AA6M	＜65	FEMALE	High Grade	Stage I-II	T1-2	M0	N0
TCGA-DK-AA6Q	＜65	FEMALE	High Grade	Stage III-IV	T3-4	M0	N1-3
TCGA-DK-AA6R	≥ 65	MALE	High Grade	Stage III-IV	T3-4	M0	N1-3
TCGA-DK-AA6S	＜65	MALE	High Grade	Stage III-IV	T3-4	M0	N0
TCGA-DK-AA6W	≥ 65	MALE	High Grade	Stage I-II	T1-2	M0	N0
TCGA-DK-AA71	≥ 65	MALE	High Grade	Stage I-II	T1-2	M0	N0
TCGA-DK-AA74	≥ 65	MALE	High Grade	Stage III-IV	T3-4	M0	N0
TCGA-DK-AA75	≥ 65	MALE	High Grade	Stage III-IV	T3-4	M0	N0
TCGA-DK-AA77	＜65	MALE	High Grade	Stage I-II	T1-2	M0	N0
TCGA-E5-A4U1	≥ 65	MALE	High Grade	Stage I-II	T1-2	M0	N0
TCGA-E7-A4XJ	≥ 65	MALE	High Grade	Stage I-II	T1-2	M0	N0
TCGA-E7-A5KE	≥ 65	FEMALE	High Grade	Stage I-II	T1-2	M0	N0
TCGA-E7-A5KF	≥ 65	MALE	Low Grade	Stage I-II	T1-2	M0	N0
TCGA-E7-A677	≥ 65	MALE	Low Grade	Stage I-II	T1-2	M0	N0
TCGA-E7-A678	＜65	MALE	Low Grade	Stage III-IV	T3-4	M0	N0
TCGA-E7-A6MD	≥ 65	MALE	High Grade	Stage III-IV	T3-4	M0	N1-3
TCGA-E7-A7DU	≥ 65	MALE	Low Grade	Stage III-IV	T3-4	M0	N0
TCGA-E7-A7XN	≥ 65	MALE	High Grade	Stage III-IV	T3-4	M0	N0
TCGA-E7-A85H	＜65	MALE	High Grade	Stage III-IV	T3-4	M0	N0
TCGA-E7-A8O7	＜65	MALE	Low Grade	Stage I-II	T1-2	M0	N0
TCGA-E7-A8O8	＜65	MALE	High Grade	Stage I-II	T1-2	M0	N0
TCGA-FD-A3SL	＜65	MALE	High Grade	Stage III-IV	T3-4	M1	N1-3
TCGA-FD-A3SM	≥ 65	MALE	High Grade	Stage III-IV	T3-4	M1	N1-3
TCGA-FD-A6TF	≥ 65	FEMALE	High Grade	Stage III-IV	T3-4	M1	N1-3
TCGA-G2-A2EO	≥ 65	MALE	High Grade	Stage III-IV	T3-4	M0	N0
TCGA-G2-A2ES	≥ 65	MALE	High Grade	Stage I-II	T3-4	M0	N0
TCGA-G2-AA3B	≥ 65	FEMALE	High Grade	Stage I-II	T1-2	M0	N0
TCGA-G2-AA3C	≥ 65	MALE	High Grade	Stage III-IV	T3-4	M0	N1-3
TCGA-G2-AA3D	＜65	MALE	High Grade	Stage III-IV	T3-4	M0	N1-3
TCGA-G2-AA3F	≥ 65	MALE	High Grade	Stage III-IV	T3-4	M0	N1-3
TCGA-GC-A3BM	≥ 65	MALE	High Grade	Stage I-II	T1-2	M0	N0
TCGA-GC-A3I6	＜65	MALE	High Grade	Stage III-IV	T3-4	M0	N0
TCGA-GC-A3OO	≥ 65	MALE	High Grade	Stage I-II	T1-2	M0	N0
TCGA-GC-A3RB	＜65	MALE	High Grade	Stage III-IV	T3-4	M0	N0
TCGA-GC-A3RC	＜65	MALE	High Grade	Stage I-II	T1-2	M0	N0
TCGA-GC-A3RD	≥ 65	FEMALE	High Grade	Stage III-IV	T3-4	M0	N0
TCGA-GC-A4ZW	≥ 65	MALE	High Grade	Stage III-IV	T3-4	M0	N0
TCGA-GU-A42P	≥ 65	MALE	High Grade	Stage III-IV	T3-4	M0	N1-3
TCGA-GU-A42Q	≥ 65	MALE	High Grade	Stage III-IV	T3-4	M0	N0
TCGA-GU-A763	≥ 65	MALE	High Grade	Stage III-IV	T3-4	M0	N0
TCGA-GV-A3QK	＜65	FEMALE	High Grade	Stage III-IV	T3-4	M0	N1-3
TCGA-HQ-A2OF	＜65	FEMALE	High Grade	Stage III-IV	T3-4	M0	N0
TCGA-HQ-A5ND	≥ 65	MALE	High Grade	Stage III-IV	T3-4	M0	N1-3
TCGA-HQ-A5NE	＜65	MALE	High Grade	Stage III-IV	T3-4	M0	N0
TCGA-KQ-A41N	≥ 65	MALE	High Grade	Stage III-IV	T3-4	M0	N0
TCGA-KQ-A41O	≥ 65	MALE	High Grade	Stage III-IV	T3-4	M0	N1-3
TCGA-KQ-A41P	≥ 65	MALE	High Grade	Stage III-IV	T3-4	M1	N1-3
TCGA-LT-A8JT	≥ 65	FEMALE	High Grade	Stage I-II	T1-2	M0	N0
TCGA-MV-A51V	≥ 65	MALE	High Grade	Stage III-IV	T3-4	M0	N0
TCGA-R3-A69X	≥ 65	MALE	High Grade	Stage III-IV	T3-4	M0	N0
TCGA-SY-A9G0	≥ 65	MALE	High Grade	Stage III-IV	T3-4	M0	N1-3
TCGA-SY-A9G5	≥ 65	MALE	High Grade	Stage III-IV	T3-4	M0	N0
TCGA-XF-A8HF	≥ 65	MALE	High Grade	Stage III-IV	T3-4	M0	N0
TCGA-XF-A8HH	＜65	FEMALE	High Grade	Stage III-IV	T3-4	M0	N1-3
TCGA-XF-A9SH	＜65	FEMALE	High Grade	Stage I-II	T1-2	M0	N0
TCGA-XF-A9SV	≥ 65	MALE	High Grade	Stage III-IV	T3-4	M1	N1-3
TCGA-XF-AAMJ	≥ 65	MALE	High Grade	Stage III-IV	T3-4	M0	N0
TCGA-XF-AAN0	≥ 65	MALE	High Grade	Stage III-IV	T3-4	M0	N1-3
TCGA-XF-AAN1	≥ 65	FEMALE	High Grade	Stage III-IV	T3-4	M0	N0
TCGA-ZF-A9R1	≥ 65	MALE	High Grade	Stage III-IV	T3-4	M0	N1-3
TCGA-ZF-A9R2	≥ 65	MALE	High Grade	Stage I-II	T1-2	M0	N0
TCGA-ZF-A9R5	＜65	MALE	High Grade	Stage III-IV	T3-4	M0	N0
TCGA-ZF-AA4V	≥ 65	MALE	High Grade	Stage III-IV	T3-4	M0	N0
TCGA-ZF-AA5H	＜65	FEMALE	High Grade	Stage III-IV	T3-4	M0	N1-3
TCGA-ZF-AA5P	＜65	MALE	High Grade	Stage III-IV	T1-2	M0	N1-3

## Sheet: Table S8
Table S8. Summary of TMB value and IIRS risk score of TCGA-BLCA patients.
id	TMB	riskScore	risk	cluster
TCGA-2F-A9KP	2.76316	1.30782	high	A
TCGA-2F-A9KQ	1.42105	1.43062	high	A
TCGA-2F-A9KR	4.13158	0.47851	low	A
TCGA-2F-A9KT	7.44737	1.92885	high	A
TCGA-2F-A9KW	2.13158	2.26986	high	B
TCGA-4Z-AA7M	10.8947	0.433726	low	A
TCGA-4Z-AA7N	0.0263158	1.08525	high	C
TCGA-4Z-AA7O	3.76316	0.71531	low	B
TCGA-4Z-AA7Q	3.5	0.673345	low	C
TCGA-4Z-AA7R	7.65789	2.50948	high	B
TCGA-4Z-AA7S	1.31579	1.03594	high	A
TCGA-4Z-AA7W	9.81579	0.638027	low	C
TCGA-4Z-AA7Y	6.05263	1.14606	high	A
TCGA-4Z-AA80	6.81579	0.491291	low	B
TCGA-4Z-AA81	4.36842	1.19625	high	C
TCGA-4Z-AA82	1.86842	1.6035	high	C
TCGA-4Z-AA83	1.78947	0.903468	low	B
TCGA-4Z-AA84	9.07895	3.15109	high	B
TCGA-4Z-AA86	3.52632	1.24197	high	C
TCGA-4Z-AA87	5.15789	1.29614	high	B
TCGA-4Z-AA89	2.42105	0.45094	low	A
TCGA-5N-A9KI	3.47368	1.22819	high	B
TCGA-5N-A9KM	4.34211	0.934999	low	B
TCGA-BL-A0C8	2.26316	1.57433	high	A
TCGA-BL-A13I	1.94737	1.34524	high	C
TCGA-BL-A13J	1.47368	1.84798	high	B
TCGA-BL-A3JM	4.15789	1.31196	high	B
TCGA-BL-A5ZZ	3.42105	2.03735	high	B
TCGA-BT-A0S7	0.789474	1.88126	high	A
TCGA-BT-A0YX	13.2895	1.11769	high	C
TCGA-BT-A20J	8.71053	0.85242	low	C
TCGA-BT-A20N	4.23684	2.95435	high	A
TCGA-BT-A20O	1.86842	0.911943	low	C
TCGA-BT-A20P	2.10526	0.705954	low	A
TCGA-BT-A20Q	2.13158	0.999156	low	B
TCGA-BT-A20R	4.63158	2.4353	high	B
TCGA-BT-A20T	5.31579	0.773055	low	B
TCGA-BT-A20U	1.71053	1.27211	high	B
TCGA-BT-A20V	1.94737	0.500991	low	C
TCGA-BT-A20W	0.684211	0.784676	low	B
TCGA-BT-A20X	1.5	1.45718	high	B
TCGA-BT-A2LA	4.39474	0.888255	low	A
TCGA-BT-A2LB	12.0789	1.37061	high	B
TCGA-BT-A2LD	1.42105	2.60644	high	B
TCGA-BT-A3PH	10.3421	2.80522	high	A
TCGA-BT-A3PJ	10.2632	0.857249	low	C
TCGA-BT-A3PK	4.84211	1.7321	high	C
TCGA-BT-A42C	5.65789	0.437756	low	A
TCGA-BT-A42E	3.57895	1.15121	high	C
TCGA-BT-A42F	2.42105	1.19419	high	C
TCGA-C4-A0EZ	3.97368	1.2146	high	A
TCGA-C4-A0F0	1.68421	1.46989	high	C
TCGA-C4-A0F1	3.44737	0.828357	low	B
TCGA-C4-A0F6	4.39474	1.97855	high	B
TCGA-C4-A0F7	1.52632	3.34549	high	A
TCGA-CF-A1HR	3.07895	0.728559	low	A
TCGA-CF-A1HS	3.34211	1.70269	high	B
TCGA-CF-A27C	3.21053	0.597872	low	A
TCGA-CF-A3MF	0.421053	0.369657	low	A
TCGA-CF-A3MG	2.63158	0.960366	low	A
TCGA-CF-A3MH	0.815789	1.30122	high	A
TCGA-CF-A3MI	1.13158	0.605905	low	A
TCGA-CF-A47S	0.578947	0.556073	low	B
TCGA-CF-A47T	0.5	1.02936	high	A
TCGA-CF-A47V	1.55263	0.497693	low	A
TCGA-CF-A47W	0.578947	0.390054	low	A
TCGA-CF-A47X	6.47368	0.80365	low	A
TCGA-CF-A47Y	1.31579	0.470125	low	A
TCGA-CF-A5U8	1.07895	0.258188	low	A
TCGA-CF-A5UA	1.34211	0.304039	low	A
TCGA-CF-A7I0	0.894737	0.966908	low	B
TCGA-CF-A8HX	1.13158	0.513688	low	A
TCGA-CF-A8HY	1.78947	0.441535	low	A
TCGA-CF-A9FF	2.57895	0.664838	low	B
TCGA-CF-A9FL	1.31579	1.01731	high	A
TCGA-CF-A9FM	0.5	0.452727	low	B
TCGA-CU-A0YN	3.21053	1.25241	high	C
TCGA-CU-A0YO	1.55263	1.11812	high	B
TCGA-CU-A0YR	3.05263	1.74392	high	B
TCGA-CU-A3KJ	4.71053	1.33138	high	B
TCGA-CU-A3QU	2	0.64781	low	A
TCGA-CU-A3YL	5	0.570839	low	B
TCGA-CU-A5W6	4.60526	0.919951	low	B
TCGA-CU-A72E	2.05263	1.06143	high	A
TCGA-DK-A1A3	12.9474	1.09922	high	B
TCGA-DK-A1A5	5.36842	1.80134	high	B
TCGA-DK-A1A6	5.39474	1.04784	high	C
TCGA-DK-A1A7	4.65789	0.710614	low	B
TCGA-DK-A1AA	1.84211	0.675616	low	A
TCGA-DK-A1AB	3.89474	1.5012	high	B
TCGA-DK-A1AC	29.3158	0.623071	low	C
TCGA-DK-A1AD	5	0.801186	low	B
TCGA-DK-A1AE	2.60526	0.859802	low	A
TCGA-DK-A1AF	0.263158	1.40003	high	C
TCGA-DK-A1AG	2.57895	0.584727	low	A
TCGA-DK-A2HX	1.60526	1.57115	high	B
TCGA-DK-A2I1	4.73684	0.892802	low	C
TCGA-DK-A2I2	1.60526	1.47941	high	C
TCGA-DK-A2I4	12.2895	0.665158	low	C
TCGA-DK-A2I6	5.5	2.08949	high	B
TCGA-DK-A3IK	4.13158	1.10835	high	B
TCGA-DK-A3IL	4.15789	0.845853	low	A
TCGA-DK-A3IM	1.71053	2.88063	high	A
TCGA-DK-A3IN	7.36842	1.9515	high	C
TCGA-DK-A3IQ	2.76316	2.66725	high	B
TCGA-DK-A3IS	6.81579	0.426373	low	A
TCGA-DK-A3IT	8.92105	1.52621	high	B
TCGA-DK-A3IU	4.31579	1.2432	high	C
TCGA-DK-A3IV	1.31579	0.181021	low	B
TCGA-DK-A3WW	24.4737	0.775582	low	C
TCGA-DK-A3WX	0.789474	0.91269	low	C
TCGA-DK-A3WY	0.0263158	0.770141	low	C
TCGA-DK-A3X1	17	0.747065	low	B
TCGA-DK-A3X2	2.55263	4.15844	high	A
TCGA-DK-A6AV	2.26316	1.48054	high	B
TCGA-DK-A6AW	88.1842	0.378327	low	A
TCGA-DK-A6B0	0.605263	0.507161	low	A
TCGA-DK-A6B1	2.68421	0.481867	low	A
TCGA-DK-A6B2	3.68421	0.915686	low	B
TCGA-DK-A6B5	2.57895	0.893191	low	B
TCGA-DK-A6B6	18.2632	0.200539	low	C
TCGA-DK-AA6L	8.15789	0.669636	low	B
TCGA-DK-AA6M	1.42105	1.37999	high	C
TCGA-DK-AA6P	2.63158	0.812479	low	A
TCGA-DK-AA6Q	2.65789	0.791281	low	C
TCGA-DK-AA6R	6.92105	1.48842	high	C
TCGA-DK-AA6S	11.2895	0.751306	low	C
TCGA-DK-AA6T	1.44737	0.757322	low	B
TCGA-DK-AA6U	8.26316	0.896982	low	A
TCGA-DK-AA6W	5	1.15263	high	B
TCGA-DK-AA6X	2.13158	0.399584	low	B
TCGA-DK-AA71	13.5	0.545337	low	A
TCGA-DK-AA74	2.68421	0.914022	low	C
TCGA-DK-AA75	9.28947	0.52263	low	A
TCGA-DK-AA76	5.05263	0.917753	low	A
TCGA-DK-AA77	7.44737	0.599963	low	B
TCGA-E5-A2PC	4.60526	0.506986	low	B
TCGA-E5-A4TZ	8.05263	2.12222	high	A
TCGA-E5-A4U1	10.8947	0.142399	low	A
TCGA-E7-A3X6	2.23684	0.635583	low	C
TCGA-E7-A3Y1	2.68421	0.460468	low	A
TCGA-E7-A4IJ	6.15789	0.416232	low	B
TCGA-E7-A4XJ	0.894737	5.258	high	A
TCGA-E7-A519	1.68421	0.167729	low	B
TCGA-E7-A541	4.65789	0.477107	low	B
TCGA-E7-A5KE	4.07895	0.557085	low	A
TCGA-E7-A5KF	4.31579	0.428637	low	A
TCGA-E7-A677	4.81579	1.32489	high	B
TCGA-E7-A678	1.05263	0.293065	low	A
TCGA-E7-A6MD	9.44737	0.743793	low	B
TCGA-E7-A6ME	2.63158	0.513035	low	B
TCGA-E7-A6MF	0.868421	0.22569	low	A
TCGA-E7-A7DU	5.39474	0.516334	low	A
TCGA-E7-A7DV	5.78947	1.15884	high	C
TCGA-E7-A7PW	1.39474	0.352625	low	A
TCGA-E7-A7XN	17.8421	0.567313	low	C
TCGA-E7-A85H	8.36842	0.752946	low	B
TCGA-E7-A8O7	0.578947	0.595896	low	B
TCGA-E7-A8O8	2.36842	1.38546	high	B
TCGA-E7-A97P	4.39474	0.894248	low	C
TCGA-E7-A97Q	1.47368	1.36667	high	B
TCGA-FD-A3B3	1.92105	1.29418	high	C
TCGA-FD-A3B4	1.65789	1.30639	high	C
TCGA-FD-A3B5	3.05263	1.69789	high	B
TCGA-FD-A3B6	5.42105	0.965485	low	C
TCGA-FD-A3B7	1.07895	1.30129	high	C
TCGA-FD-A3B8	0.0789474	1.05593	high	C
TCGA-FD-A3N5	6.5	1.11771	high	C
TCGA-FD-A3N6	2.52632	1.27357	high	B
TCGA-FD-A3NA	3.52632	1.08463	high	C
TCGA-FD-A3SJ	4.57895	0.703985	low	B
TCGA-FD-A3SL	4.65789	1.73231	high	B
TCGA-FD-A3SM	4.23684	2.05046	high	B
TCGA-FD-A3SN	7.86842	1.51288	high	B
TCGA-FD-A3SO	7	2.00505	high	B
TCGA-FD-A3SP	1.81579	0.932161	low	C
TCGA-FD-A3SQ	1.31579	1.19256	high	B
TCGA-FD-A3SR	2.81579	0.660784	low	B
TCGA-FD-A3SS	7.84211	3.3231	high	A
TCGA-FD-A43N	3.07895	2.6547	high	B
TCGA-FD-A43P	7	0.588938	low	C
TCGA-FD-A43S	0.0263158	0.874491	low	C
TCGA-FD-A43U	0.684211	0.932098	low	B
TCGA-FD-A43X	6.65789	0.865109	low	A
TCGA-FD-A43Y	1.15789	0.968072	low	B
TCGA-FD-A5BR	1.55263	1.71206	high	B
TCGA-FD-A5BS	0.131579	0.643143	low	C
TCGA-FD-A5BT	1.42105	1.11073	high	C
TCGA-FD-A5BU	1.55263	1.08308	high	C
TCGA-FD-A5BV	2.31579	1.50021	high	A
TCGA-FD-A5BX	7.44737	1.99474	high	B
TCGA-FD-A5BY	1.02632	0.622466	low	B
TCGA-FD-A5BZ	2.26316	2.00102	high	B
TCGA-FD-A5C0	2.60526	2.83664	high	B
TCGA-FD-A5C1	2.26316	1.44455	high	C
TCGA-FD-A62N	1.39474	0.790165	low	C
TCGA-FD-A62O	3.76316	3.53576	high	A
TCGA-FD-A62P	5.73684	1.49107	high	B
TCGA-FD-A62S	1.34211	1.49095	high	B
TCGA-FD-A6TA	5.47368	0.685392	low	C
TCGA-FD-A6TB	3.42105	0.948744	low	C
TCGA-FD-A6TC	19.6053	1.81595	high	B
TCGA-FD-A6TD	2.65789	1.23365	high	C
TCGA-FD-A6TE	4.92105	0.620997	low	B
TCGA-FD-A6TF	2.47368	2.38642	high	B
TCGA-FD-A6TG	5.31579	1.27298	high	B
TCGA-FD-A6TH	3.34211	3.39031	high	B
TCGA-FD-A6TI	2.63158	2.63332	high	B
TCGA-FD-A6TK	1.78947	1.34077	high	C
TCGA-FJ-A3Z7	6.47368	1.0364	high	B
TCGA-FJ-A3Z9	1.47368	1.20752	high	A
TCGA-FJ-A3ZE	8.84211	0.899378	low	A
TCGA-FJ-A3ZF	4.86842	0.779742	low	A
TCGA-FJ-A871	1.10526	7.10894	high	A
TCGA-FT-A3EE	2.71053	4.1533	high	A
TCGA-FT-A61P	2.73684	1.51666	high	C
TCGA-G2-A2EC	3.36842	0.473431	low	B
TCGA-G2-A2EF	5.26316	0.985003	low	C
TCGA-G2-A2EJ	7	0.953967	low	C
TCGA-G2-A2EK	1.36842	0.40361	low	B
TCGA-G2-A2EL	4.63158	0.661986	low	A
TCGA-G2-A2EO	17.6316	0.896974	low	B
TCGA-G2-A2ES	9.63158	1.09321	high	C
TCGA-G2-A3IB	2.13158	0.939593	low	B
TCGA-G2-A3IE	7.28947	0.557753	low	A
TCGA-G2-A3VY	14.4474	0.64096	low	A
TCGA-G2-AA3B	13.1842	0.501561	low	B
TCGA-G2-AA3C	5	1.50511	high	B
TCGA-G2-AA3D	2.23684	0.606674	low	A
TCGA-G2-AA3F	2.86842	1.8768	high	A
TCGA-GC-A3BM	2.42105	0.916054	low	B
TCGA-GC-A3I6	3.73684	1.03173	high	C
TCGA-GC-A3OO	1.18421	2.04133	high	B
TCGA-GC-A3RB	2.97368	2.20523	high	B
TCGA-GC-A3RC	7	1.17523	high	C
TCGA-GC-A3RD	1.65789	1.57873	high	B
TCGA-GC-A3WC	3.26316	0.949716	low	C
TCGA-GC-A3YS	4.65789	1.22102	high	B
TCGA-GC-A4ZW	12.3947	0.996289	low	A
TCGA-GC-A6I1	4.28947	0.736453	low	C
TCGA-GC-A6I3	3.65789	0.509571	low	C
TCGA-GD-A2C5	5.39474	0.338342	low	A
TCGA-GD-A3OP	2.34211	1.13129	high	B
TCGA-GD-A3OQ	1.86842	3.23347	high	B
TCGA-GD-A3OS	2.05263	1.15841	high	B
TCGA-GD-A6C6	5.78947	0.724409	low	A
TCGA-GU-A42P	3.89474	1.18899	high	A
TCGA-GU-A42Q	3.55263	0.639329	low	A
TCGA-GU-A42R	3.10526	0.832668	low	A
TCGA-GU-A762	2.15789	0.692802	low	C
TCGA-GU-A763	1.26316	0.530555	low	A
TCGA-GU-A764	1.34211	0.734071	low	C
TCGA-GU-A766	3.60526	0.883796	low	C
TCGA-GU-A767	5.78947	1.16523	high	A
TCGA-GU-AATO	6.05263	0.755796	low	B
TCGA-GU-AATP	6.05263	0.880108	low	B
TCGA-GU-AATQ	3.5	1.08278	high	B
TCGA-GV-A3JV	2.18421	0.825924	low	B
TCGA-GV-A3JW	1.47368	0.664554	low	A
TCGA-GV-A3JX	4.94737	0.651262	low	C
TCGA-GV-A3JZ	9.34211	1.5403	high	B
TCGA-GV-A3QF	2.60526	0.296729	low	A
TCGA-GV-A3QH	3.52632	0.907867	low	A
TCGA-GV-A3QI	9.13158	1.00408	high	A
TCGA-GV-A3QK	2.97368	0.432184	low	B
TCGA-GV-A40E	2.26316	2.95858	high	C
TCGA-GV-A40G	3.02632	0.53695	low	A
TCGA-GV-A6ZA	6.5	0.634838	low	B
TCGA-H4-A2HO	2.07895	0.684298	low	B
TCGA-H4-A2HQ	8.73684	0.848451	low	B
TCGA-HQ-A2OE	2.92105	0.79906	low	A
TCGA-HQ-A2OF	2.05263	2.07621	high	A
TCGA-HQ-A5ND	1.76316	0.825553	low	A
TCGA-HQ-A5NE	5.94737	2.24879	high	B
TCGA-K4-A3WS	4.84211	1.05331	high	B
TCGA-K4-A3WU	2	0.712909	low	B
TCGA-K4-A3WV	1.23684	3.14086	high	A
TCGA-K4-A4AB	1.94737	1.33022	high	B
TCGA-K4-A4AC	2.5	1.74339	high	C
TCGA-K4-A54R	19.1842	1.159	high	C
TCGA-K4-A5RH	3.65789	0.965355	low	C
TCGA-K4-A5RI	2.57895	0.746634	low	B
TCGA-K4-A5RJ	7.07895	0.542194	low	C
TCGA-K4-A6FZ	8.02632	0.865982	low	C
TCGA-K4-A6MB	6.52632	1.49916	high	B
TCGA-K4-A83P	1.31579	1.30385	high	C
TCGA-K4-AAQO	4.86842	1.31991	high	B
TCGA-KQ-A41N	5.5	1.17296	high	A
TCGA-KQ-A41O	5.10526	0.34002	low	A
TCGA-KQ-A41P	6.26316	1.18946	high	B
TCGA-KQ-A41Q	3.10526	0.820944	low	A
TCGA-KQ-A41R	14.5	0.610078	low	A
TCGA-KQ-A41S	3.60526	3.04054	high	B
TCGA-LC-A66R	2.5	0.970479	low	C
TCGA-LT-A5Z6	8.02632	0.497515	low	B
TCGA-LT-A8JT	1.63158	0.523455	low	A
TCGA-MV-A51V	22.7105	0.607832	low	B
TCGA-PQ-A6FI	3.36842	1.1331	high	B
TCGA-PQ-A6FN	1.5	1.51632	high	B
TCGA-R3-A69X	3.60526	0.82494	low	B
TCGA-S5-A6DX	13.7895	0.372111	low	B
TCGA-S5-AA26	4.81579	0.323398	low	A
TCGA-SY-A9G0	0.578947	1.97128	high	B
TCGA-SY-A9G5	20.2105	1.23748	high	C
TCGA-UY-A78K	10.3421	0.623544	low	C
TCGA-UY-A78L	3.84211	1.52235	high	A
TCGA-UY-A78M	2.73684	2.62881	high	B
TCGA-UY-A78N	5.39474	1.37053	high	A
TCGA-UY-A78O	3.57895	0.97897	low	A
TCGA-UY-A78P	4.52632	1.09838	high	C
TCGA-UY-A8OB	6.84211	1.88498	high	C
TCGA-UY-A8OC	2.02632	1.32949	high	A
TCGA-UY-A8OD	1.76316	1.18555	high	B
TCGA-UY-A9PA	1.31579	0.987106	low	B
TCGA-UY-A9PB	9.57895	1.24822	high	C
TCGA-UY-A9PD	5.94737	0.885209	low	A
TCGA-UY-A9PE	4.13158	0.503905	low	B
TCGA-UY-A9PF	8.94737	1.44808	high	B
TCGA-UY-A9PH	7.15789	0.678923	low	C
TCGA-XF-A8HB	1.52632	1.17483	high	A
TCGA-XF-A8HC	2.63158	1.16502	high	A
TCGA-XF-A8HD	9.39474	0.873472	low	C
TCGA-XF-A8HE	7.28947	1.19184	high	C
TCGA-XF-A8HF	2.86842	0.653591	low	B
TCGA-XF-A8HG	5.60526	1.67426	high	A
TCGA-XF-A8HH	1.78947	1.27386	high	B
TCGA-XF-A8HI	1.42105	0.741493	low	A
TCGA-XF-A9SH	0.763158	1.00319	low	A
TCGA-XF-A9SI	3.18421	0.780711	low	C
TCGA-XF-A9SJ	3.84211	1.07429	high	C
TCGA-XF-A9SK	3.05263	0.477925	low	B
TCGA-XF-A9SL	0.236842	0.963713	low	B
TCGA-XF-A9SM	3.18421	0.960687	low	C
TCGA-XF-A9SP	4.89474	1.51611	high	B
TCGA-XF-A9ST	11.2105	4.2041	high	A
TCGA-XF-A9SU	0.815789	1.06612	high	B
TCGA-XF-A9SV	1.21053	1.42636	high	B
TCGA-XF-A9SW	0.894737	1.38601	high	B
TCGA-XF-A9SX	2.13158	1.15281	high	C
TCGA-XF-A9SY	5.71053	1.55825	high	C
TCGA-XF-A9SZ	3.89474	0.985385	low	B
TCGA-XF-A9T0	16.1842	1.4192	high	B
TCGA-XF-A9T2	1.52632	1.65404	high	B
TCGA-XF-A9T3	7.78947	1.02564	high	B
TCGA-XF-A9T4	0.789474	1.47888	high	B
TCGA-XF-A9T5	13.4737	0.937487	low	C
TCGA-XF-A9T6	6.57895	3.0302	high	B
TCGA-XF-A9T8	13.2105	0.972887	low	C
TCGA-XF-AAME	0.105263	1.26711	high	C
TCGA-XF-AAMG	19.2895	1.07442	high	B
TCGA-XF-AAMH	1.23684	2.77134	high	A
TCGA-XF-AAMJ	0.631579	2.10404	high	B
TCGA-XF-AAML	9.39474	0.336463	low	B
TCGA-XF-AAMQ	4.15789	1.19414	high	C
TCGA-XF-AAMR	1.84211	1.29322	high	B
TCGA-XF-AAMT	2.10526	1.14847	high	B
TCGA-XF-AAMW	0.552632	1.72622	high	B
TCGA-XF-AAMX	6.92105	1.72163	high	B
TCGA-XF-AAMY	2.36842	1.4334	high	B
TCGA-XF-AAMZ	3.31579	0.715934	low	B
TCGA-XF-AAN0	8.36842	0.858784	low	B
TCGA-XF-AAN1	1.71053	0.893155	low	A
TCGA-XF-AAN2	9.47368	0.709176	low	C
TCGA-XF-AAN3	2.71053	1.48663	high	B
TCGA-XF-AAN4	0.105263	1.2682	high	C
TCGA-XF-AAN5	6.47368	0.962769	low	C
TCGA-XF-AAN7	3.13158	2.2595	high	A
TCGA-YC-A89H	31.3947	1.49199	high	B
TCGA-YC-A8S6	1.47368	1.45499	high	B
TCGA-YC-A9TC	2.71053	2.13398	high	B
TCGA-YF-AA3L	6.07895	0.475142	low	A
TCGA-YF-AA3M	2.97368	1.9425	high	A
TCGA-ZF-A9R0	4.13158	1.47738	high	B
TCGA-ZF-A9R1	2	1.05373	high	A
TCGA-ZF-A9R2	2.94737	0.611135	low	A
TCGA-ZF-A9R3	1.76316	0.583604	low	B
TCGA-ZF-A9R4	5.47368	0.911773	low	B
TCGA-ZF-A9R5	2.28947	0.358039	low	A
TCGA-ZF-A9R7	14.3421	0.249427	low	C
TCGA-ZF-A9R9	3.92105	1.3077	high	B
TCGA-ZF-A9RC	15.1842	1.40089	high	A
TCGA-ZF-A9RD	3.23684	0.915473	low	C
TCGA-ZF-A9RE	1.05263	1.01897	high	A
TCGA-ZF-A9RF	5	0.708782	low	C
TCGA-ZF-A9RL	6.13158	0.428198	low	A
TCGA-ZF-A9RM	1.55263	0.514476	low	A
TCGA-ZF-A9RN	3.76316	0.67543	low	C
TCGA-ZF-AA4N	3.15789	3.08434	high	C
TCGA-ZF-AA4R	1.15789	1.73831	high	B
TCGA-ZF-AA4T	1.71053	0.586585	low	A
TCGA-ZF-AA4U	1.21053	0.470094	low	A
TCGA-ZF-AA4V	13.1842	1.55898	high	C
TCGA-ZF-AA4W	10.2632	0.749015	low	B
TCGA-ZF-AA4X	10.9474	0.261864	low	A
TCGA-ZF-AA51	13.2105	0.829682	low	B
TCGA-ZF-AA52	1.60526	1.35842	high	B
TCGA-ZF-AA53	2.63158	1.14685	high	C
TCGA-ZF-AA54	3.73684	1.57059	high	C
TCGA-ZF-AA56	2	1.06886	high	B
TCGA-ZF-AA58	3.55263	1.05987	high	C
TCGA-ZF-AA5H	1.15789	0.808854	low	C
TCGA-ZF-AA5N	1.13158	6.97884	high	B
TCGA-ZF-AA5P	0.421053	1.50921	high	B

## Sheet: Table S9
Table S9. Summary of these relative expression of 5 IIRS genes.
id	M0D1	M0D2	M0D3	M0D4	M0D5	Average	IIRS_Score
A_CD247	0.158	0.173	0.159	0.166	0.163	0.1638	0.289432
A_TLR2	0.178	0.169	0.201	0.178	0.167	0.1786
A_FN1	0.257	0.249	0.261	0.241	0.233	0.2482
A_IL10	0.261	0.256	0.248	0.266	0.258	0.2578
A_MYC	0.273	0.256	0.261	0.259	0.239	0.2576
C_CD247	0.257	0.237	0.245	0.231	0.251	0.2442	0.117021
C_TLR2	0.218	0.186	0.218	0.196	0.187	0.201
C_FN1	0.228	0.219	0.179	0.198	0.203	0.2054
C_IL10	0.189	0.218	0.206	0.196	0.221	0.206
C_MYC	0.261	0.237	0.245	0.217	0.237	0.2394
D_CD247	0.182	0.169	0.218	0.168	0.174	0.1822	0.235505
D_TLR2	0.173	0.209	0.196	0.184	0.189	0.1902
D_FN1	0.239	0.254	0.241	0.233	0.241	0.2416
D_IL10	0.248	0.246	0.195	0.234	0.185	0.2216
D_MYC	0.239	0.279	0.264	0.237	0.245	0.2528
E_CD247	0.341	0.317	0.328	0.336	0.324	0.3292	-0.0421589
E_TLR2	0.267	0.249	0.285	0.269	0.249	0.2638
E_FN1	0.231	0.218	0.257	0.212	0.226	0.2288
E_IL10	0.179	0.189	0.194	0.169	0.179	0.182
E_MYC	0.157	0.153	0.168	0.169	0.153	0.16
F_CD247	0.219	0.205	0.179	0.205	0.195	0.2006	0.270553
F_TLR2	0.189	0.167	0.159	0.178	0.218	0.1822
F_FN1	0.289	0.291	0.268	0.271	0.254	0.2746
F_IL10	0.263	0.237	0.273	0.258	0.251	0.2564
F_MYC	0.231	0.251	0.245	0.233	0.214	0.2348
G_CD247	0.168	0.178	0.159	0.219	0.167	0.1782	0.327881
G_TLR2	0.178	0.166	0.159	0.173	0.159	0.167
G_FN1	0.319	0.286	0.259	0.278	0.269	0.2822
G_IL10	0.249	0.23	0.249	0.223	0.263	0.2428
G_MYC	0.258	0.269	0.281	0.284	0.273	0.273
H_CD247	0.213	0.175	0.229	0.189	0.207	0.2026	0.206562
H_TLR2	0.159	0.19	0.156	0.166	0.151	0.1644
H_FN1	0.231	0.208	0.239	0.233	0.216	0.2254
H_IL10	0.243	0.219	0.195	0.236	0.236	0.2258
H_MYC	0.209	0.217	0.241	0.233	0.229	0.2258
I_CD247	0.216	0.179	0.208	0.189	0.194	0.1972	0.204059
I_TLR2	0.203	0.231	0.209	0.199	0.194	0.2072
I_FN1	0.239	0.247	0.208	0.216	0.231	0.2282
I_IL10	0.179	0.189	0.165	0.187	0.205	0.185
I_MYC	0.318	0.279	0.295	0.284	0.318	0.2988
J_CD247	0.321	0.267	0.256	0.301	0.267	0.2824	0.0751848
J_TLR2	0.209	0.189	0.179	0.231	0.214	0.2044
J_FN1	0.234	0.241	0.205	0.197	0.236	0.2226
J_IL10	0.169	0.176	0.169	0.184	0.179	0.1754
J_MYC	0.238	0.218	0.241	0.197	0.215	0.2218
K_CD247	0.326	0.278	0.209	0.378	0.316	0.3014	-0.0175785
K_TLR2	0.279	0.246	0.261	0.309	0.239	0.2668
K_FN1	0.231	0.198	0.227	0.209	0.249	0.2228
K_IL10	0.168	0.173	0.156	0.178	0.159	0.1668
K_MYC	0.176	0.203	0.219	0.169	0.178	0.189
L_CD247	0.364	0.314	0.289	0.319	0.341	0.3254	0.0097088
L_TLR2	0.219	0.233	0.246	0.233	0.261	0.2384
L_FN1	0.197	0.231	0.211	0.187	0.209	0.207
L_IL10	0.243	0.206	0.231	0.211	0.198	0.2178
L_MYC	0.217	0.222	0.236	0.178	0.218	0.2142
M_CD247	0.207	0.175	0.176	0.257	0.211	0.2052	0.186072
M_TLR2	0.187	0.203	0.179	0.198	0.169	0.1872
M_FN1	0.231	0.209	0.244	0.234	0.245	0.2326
M_IL10	0.221	0.241	0.217	0.201	0.261	0.2282
M_MYC	0.241	0.216	0.197	0.219	0.187	0.212
N_CD247	0.176	0.169	0.264	0.195	0.203	0.2014	0.218285
N_TLR2	0.197	0.215	0.177	0.183	0.209	0.1962
N_FN1	0.248	0.237	0.279	0.237	0.216	0.2434
N_IL10	0.213	0.231	0.196	0.199	0.217	0.2112
N_MYC	0.264	0.254	0.256	0.287	0.259	0.264

## Sheet: Table 10
Table S10. Summary of the IIR cluster and inflammatory and immune score of 13 BLCA patients.
id	IIR_cluster	Score1	Score2	Score3	Score4	Score5	Score6	Score_averege
A	A	2	2	2	2	5	2	2.5
C	A	1	2	1	2	1	5	2
D	C	2	2	3	5	2	2	2.66667
E	C	1	5	1	1	5	2	2.5
F	B	5	6	5	2	2	5	4.16667
G	B	2	5	2	2	5	2	3
H	B	3	5	5	5	6	5	4.83333
I	C	2	2	2	6	2	2	2.66667
J	C	2	3	2	3	2	2	2.33333
K	A	1	2	1	2	2	1	1.5
L	C	2	1	2	3	1	2	1.83333
M	C	2	3	1	5	5	2	3
N	A	2	6	2	2	1	2	2.5
